# Supplementary material for: Integrated Physiological, Transcriptomic, and Metabolomic Analysis Reveals Mechanism Underlying the Serendipita indica-Enhanced Drought Tolerance in Tea Plants
Source: Plants (Basel). 2025 Mar 21;14(7):989. doi: 10.3390/plants14070989 (PMC11990811; doi:10.3390/plants14070989)
Supplement: Supplementary file 1 [file plants-14-00989-s001.zip]

Archive with 2 entries (2 files):
- plants-3496527-supplementary.pdf
- plants-3496527-supplementary.xlsx
