# Supplementary material for: Integrated Physiological, Transcriptomic, and Metabolomic Analysis Reveals Mechanism Underlying the Serendipita indica-Enhanced Drought Tolerance in Tea Plants
Source: Plants (Basel). 2025 Mar 21;14(7):989. doi: 10.3390/plants14070989 (PMC11990811; doi:10.3390/plants14070989)
Supplement: Supplementary file 1 [file plants-14-00989-s001.zip › plants-3496527-supplementary.xlsx]

## Sheet: Table S1
Table S1 Summary information of RNA-Seq
Sample	Raw Reads	Clean Reads	Clean Base(G)	Error Rate(%)	Q20(%)	Q30(%)	GC Content(%)	Reads mapped(%)
CK-D10d-1	57493536	56405100	8.46	0.01	99	96.8	45.77	0.8891
CK-D10d-2	55926312	55071538	8.26	0.01	99.05	96.97	45.7	0.8889
CK-D10d-3	72596858	71327476	10.7	0.01	98.97	96.72	45.87	0.8893
CK-D20d-1	57457792	56322236	8.45	0.01	98.99	96.8	45.69	0.8884
CK-D20d-2	58531834	57689026	8.65	0.01	98.99	96.72	45.52	0.8891
CK-D20d-3	52418560	51584598	7.74	0.01	98.96	96.63	45.56	0.8898
Si-D10d-1	54614784	53782498	8.07	0.01	98.93	96.57	45.41	0.8836
Si-D10d-2	54096134	53245624	7.99	0.01	99.02	96.85	45.44	0.8848
Si-D10d-3	60738286	59665210	8.95	0.01	99.06	97	45.21	0.8827
Si-D20d-1	52908854	52016272	7.8	0.01	98.96	96.67	45.11	0.8861
Si-D20d-2	54051230	52848630	7.93	0.01	99.04	96.92	45.37	0.8886
Si-D20d-3	53159454	51848200	7.78	0.01	98.96	96.69	45.47	0.8885

## Sheet: Table S2
Table S2 50 DEGs with the highest log2FC values in both Si-D10d vs. CK-D10d and Si-D20d vs. CK-D20d
Si-D10d vs. CK-D10d							Si-D20d vs. CK-D20d
ID	log2FC	KEGG	KEGG pathway	Swissprot	NR	TF-Family	ID	log2FC	KEGG	KEGG pathway	Swissprot	NR	TF-Family
novel.3380	11.3239	--	--	--	--	--	CSS0044828	10.3695	--	--	--	hypothetical protein HYC85_015605 [Camellia sinensis]	--
CSS0029824	11.155	K15014 solute carrier family 29 (equilibrative nucleoside transporter), member 1/2/3 | (RefSeq) equilibrative nucleotide transporter 3-like (A)	--	ENT3_ARATH RecName: Full=Equilibrative nucleotide transporter 3 {ECO:0000303|PubMed:12810710}; Short=AtENT3 {ECO:0000303|PubMed:12810710}; AltName: Full=Nucleoside transporter ENT3 {ECO:0000303|PubMed:12810710}; AltName: Full=Protein FLUOROURIDINE RESISTANT 1 {ECO:0000303|PubMed:17253988};	hypothetical protein TEA_029738 [Camellia sinensis var. sinensis]	--	novel.4662	10.2276	--	--	--	hypothetical protein TEA_014722 [Camellia sinensis var. sinensis]	--
novel.3104	10.0136	K11643 chromodomain-helicase-DNA-binding protein 4 [EC:5.6.2.-] | (RefSeq) CHD3-type chromatin-remodeling factor PICKLE-like (A)	ko03082: ATP-dependent chromatin remodeling	PKL_ARATH RecName: Full=CHD3-type chromatin-remodeling factor PICKLE; EC=3.6.4.-; AltName: Full=Protein CHROMATIN REMODELING 6 {ECO:0000303|PubMed:16547115}; Short=AtCHR6; AltName: Full=Protein GYMNOS;	uncharacterized protein LOC114300690 [Camellia sinensis]	--	CSS0026690	9.64533	K00799 glutathione S-transferase [EC:2.5.1.18] | (RefSeq) glutathione S-transferase F11-like (A)	ko00480: Glutathione metabolism; ko01100: Metabolic pathways	GSTFB_ARATH RecName: Full=Glutathione S-transferase F11 {ECO:0000303|PubMed:12090627}; Short=AtGSTF11 {ECO:0000303|PubMed:12090627}; EC=2.5.1.18 {ECO:0000250|UniProtKB:O80852}; AltName: Full=AtGSTF6 {ECO:0000303|PubMed:12090627}; AltName: Full=GST class-phi {ECO:0000303|PubMed:12090627}; AltName: Full=GST class-phi member 11 {ECO:0000303|PubMed:12090627};	glutathione S-transferase F11-like [Camellia sinensis]	--
novel.5459	10.0083	K02519 translation initiation factor IF-2 | (RefSeq) LOW QUALITY PROTEIN: translation initiation factor IF-2, chloroplastic-like (A)	--	PPP7L_ARATH RecName: Full=Serine/threonine-protein phosphatase 7 long form homolog; EC=3.1.3.16; AltName: Full=Protein MAIN-LIKE 3 {ECO:0000303|PubMed:24635680};	serine/threonine-protein phosphatase 7 long form homolog [Camellia sinensis]	--	novel.7525	9.46804	--	--	--	--	--
novel.6420	9.65226	K20028 palmitoyltransferase ZDHHC2/15/20 [EC:2.3.1.225] | (RefSeq) probable protein S-acyltransferase 14 (A)	--	ZDH14_ARATH RecName: Full=Probable protein S-acyltransferase 14; EC=2.3.1.225; AltName: Full=Probable palmitoyltransferase At3g60800; AltName: Full=Zinc finger DHHC domain-containing protein At3g60800;	Myosin-11 [Camellia lanceoleosa]	--	novel.4379	9.28347	--	--	--	--	--
CSS0036694	9.50223	K00083 cinnamyl-alcohol dehydrogenase [EC:1.1.1.195] | (RefSeq) probable cinnamyl alcohol dehydrogenase 5 (A)	ko00940: Phenylpropanoid biosynthesis; ko01100: Metabolic pathways; ko01110: Biosynthesis of secondary metabolites	LIMYB_ARATH RecName: Full=L10-interacting MYB domain-containing protein {ECO:0000303|PubMed:25707794};	uncharacterized protein LOC114316491 [Camellia sinensis]	--	CSS0010687	9.12646	K05277 anthocyanidin synthase [EC:1.14.20.4] | (RefSeq) leucoanthocyanidin dioxygenase-like (A)	ko00941: Flavonoid biosynthesis; ko01100: Metabolic pathways; ko01110: Biosynthesis of secondary metabolites	LDOX_ACTCC RecName: Full=Anthocyanin synthase {ECO:0000303|PubMed:30912865}; Short=AcANS {ECO:0000303|PubMed:30912865}; EC=1.14.20.4 {ECO:0000269|PubMed:30912865}; AltName: Full=Leucoanthocyanidin dioxygenase {ECO:0000303|PubMed:25143057}; Short=AcLDOX {ECO:0000303|PubMed:25143057}; Short=Leucocyanidin oxygenase {ECO:0000305};	hypothetical protein HYC85_026631 [Camellia sinensis]	--
CSS0037396	9.45367	K15639 PHYB activation tagged suppressor 1 [EC:1.14.-.-] | (RefSeq) cytochrome P450 734A1-like (A)	ko00905: Brassinosteroid biosynthesis; ko01110: Biosynthesis of secondary metabolites	C7A29_PANGI RecName: Full=Cytochrome P450 CYP72A219; EC=1.14.-.-; AltName: Full=Cytochrome P450 CYP72A129;	cytochrome P450 CYP72A219-like [Camellia sinensis]	--	novel.4377	8.82826	K00799 glutathione S-transferase [EC:2.5.1.18] | (RefSeq) glutathione S-transferase F12-like (A)	ko00480: Glutathione metabolism; ko01100: Metabolic pathways	GSTFC_ARATH RecName: Full=Glutathione S-transferase F12 {ECO:0000303|PubMed:12090627}; Short=AtGSTF12 {ECO:0000303|PubMed:12090627}; EC=2.5.1.18 {ECO:0000250|UniProtKB:O80852}; AltName: Full=GST class-phi member 12 {ECO:0000303|PubMed:12090627}; AltName: Full=Glutathione S-transferase 26 {ECO:0000303|PubMed:12090627}; AltName: Full=Protein TRANSPARENT TESTA 19 {ECO:0000303|PubMed:14675436};	Glutathione S-transferase [Actinidia chinensis var. chinensis]	--
novel.9677	9.43215	K03283 heat shock 70kDa protein 1/6/8 | (RefSeq) stromal 70 kDa heat shock-related protein, chloroplastic-like (A)	ko03040: Spliceosome; ko04141: Protein processing in endoplasmic reticulum; ko04144: Endocytosis	HSP7S_SPIOL RecName: Full=Stromal 70 kDa heat shock-related protein, chloroplastic; Flags: Fragment;	unnamed protein product [Triticum turgidum subsp. durum]	C3H	CSS0022086	8.78678	K00799 glutathione S-transferase [EC:2.5.1.18] | (RefSeq) glutathione S-transferase F12-like (A)	ko00480: Glutathione metabolism; ko01100: Metabolic pathways	GSTFC_ARATH RecName: Full=Glutathione S-transferase F12 {ECO:0000303|PubMed:12090627}; Short=AtGSTF12 {ECO:0000303|PubMed:12090627}; EC=2.5.1.18 {ECO:0000250|UniProtKB:O80852}; AltName: Full=GST class-phi member 12 {ECO:0000303|PubMed:12090627}; AltName: Full=Glutathione S-transferase 26 {ECO:0000303|PubMed:12090627}; AltName: Full=Protein TRANSPARENT TESTA 19 {ECO:0000303|PubMed:14675436};	glutathione S-transferase F12-like [Camellia sinensis]	--
novel.4667	9.40683	--	--	--	hypothetical protein HYC85_004079 [Camellia sinensis]	--	CSS0022141	8.76037	K00799 glutathione S-transferase [EC:2.5.1.18] | (RefSeq) glutathione S-transferase-like (A)	ko00480: Glutathione metabolism; ko01100: Metabolic pathways	GSTF1_TOBAC RecName: Full=Glutathione S-transferase PARB {ECO:0000303|PubMed:1729717}; EC=2.5.1.18 {ECO:0000250|UniProtKB:O80852}; AltName: Full=GST class-phi {ECO:0000303|PubMed:1729717};	glutathione S-transferase-like [Camellia sinensis]	--
novel.6806	9.26998	--	--	--	uncharacterized protein LOC114309755 [Camellia sinensis]	--	CSS0018634	8.74241	K00799 glutathione S-transferase [EC:2.5.1.18] | (RefSeq) glutathione S-transferase F11-like (A)	ko00480: Glutathione metabolism; ko01100: Metabolic pathways	GSTFB_ARATH RecName: Full=Glutathione S-transferase F11 {ECO:0000303|PubMed:12090627}; Short=AtGSTF11 {ECO:0000303|PubMed:12090627}; EC=2.5.1.18 {ECO:0000250|UniProtKB:O80852}; AltName: Full=AtGSTF6 {ECO:0000303|PubMed:12090627}; AltName: Full=GST class-phi {ECO:0000303|PubMed:12090627}; AltName: Full=GST class-phi member 11 {ECO:0000303|PubMed:12090627};	hypothetical protein TEA_026583 [Camellia sinensis var. sinensis]	--
novel.5605	9.22927	--	--	--	hypothetical protein HYC85_010817 [Camellia sinensis]	--	CSS0019448	8.7317	K13065 shikimate O-hydroxycinnamoyltransferase [EC:2.3.1.133] | (RefSeq) acetyl-CoA-benzylalcohol acetyltransferase-like (A)	ko00940: Phenylpropanoid biosynthesis; ko00941: Flavonoid biosynthesis; ko00945: Stilbenoid, diarylheptanoid and gingerol biosynthesis; ko01100: Metabolic pathways; ko01110: Biosynthesis of secondary metabolites	BEATH_CLABR RecName: Full=Acetyl-CoA-benzylalcohol acetyltransferase; Short=CbBEAT-1; EC=2.3.1.224;	acetyl-CoA-benzylalcohol acetyltransferase-like isoform X2 [Camellia sinensis]	--
CSS0012717	9.08559	K02930 large subunit ribosomal protein L4e | (RefSeq) probable LRR receptor-like serine/threonine-protein kinase At1g53440 (A)	ko03010: Ribosome	CRPK1_ARATH RecName: Full=Cold-responsive protein kinase 1 {ECO:0000303|PubMed:28344081}; EC=2.7.11.1 {ECO:0000255|PROSITE-ProRule:PRU00159, ECO:0000269|PubMed:28344081};	cold-responsive protein kinase 1 [Camellia sinensis]	--	CSS0011987	8.71213	K13065 shikimate O-hydroxycinnamoyltransferase [EC:2.3.1.133] | (RefSeq) acetyl-CoA-benzylalcohol acetyltransferase-like (A)	ko00940: Phenylpropanoid biosynthesis; ko00941: Flavonoid biosynthesis; ko00945: Stilbenoid, diarylheptanoid and gingerol biosynthesis; ko01100: Metabolic pathways; ko01110: Biosynthesis of secondary metabolites	BEATH_CLABR RecName: Full=Acetyl-CoA-benzylalcohol acetyltransferase; Short=CbBEAT-1; EC=2.3.1.224;	hypothetical protein TEA_001639 [Camellia sinensis var. sinensis]	--
novel.3282	9.0698	K11643 chromodomain-helicase-DNA-binding protein 4 [EC:5.6.2.-] | (RefSeq) CHD3-type chromatin-remodeling factor PICKLE-like (A)	ko03082: ATP-dependent chromatin remodeling	--	hypothetical protein TEA_021142 [Camellia sinensis var. sinensis]	--	novel.9650	8.51464	K13065 shikimate O-hydroxycinnamoyltransferase [EC:2.3.1.133] | (RefSeq) vinorine synthase-like (A)	ko00940: Phenylpropanoid biosynthesis; ko00941: Flavonoid biosynthesis; ko00945: Stilbenoid, diarylheptanoid and gingerol biosynthesis; ko01100: Metabolic pathways; ko01110: Biosynthesis of secondary metabolites	SAT_CATRO RecName: Full=Stemmadenine O-acetyltransferase {ECO:0000303|PubMed:29511102}; Short=CrSAT {ECO:0000303|PubMed:29511102}; EC=1.7.1.- {ECO:0000269|PubMed:29511102};	vinorine synthase-like [Camellia sinensis]	--
novel.2892	9.05326	K10576 ubiquitin-conjugating enzyme E2 H [EC:2.3.2.23] | (RefSeq) ubiquitin-conjugating enzyme E2 4-like (A)	ko04120: Ubiquitin mediated proteolysis	UBC4_ARATH RecName: Full=Ubiquitin-conjugating enzyme E2 4; EC=2.3.2.23; AltName: Full=E2 ubiquitin-conjugating enzyme 4; AltName: Full=Ubiquitin carrier protein 4; AltName: Full=Ubiquitin-conjugating enzyme E2-21 kDa 1; AltName: Full=Ubiquitin-protein ligase 4;	uncharacterized protein LOC114260561 [Camellia sinensis]	--	CSS0022635	8.50402	K15639 PHYB activation tagged suppressor 1 [EC:1.14.-.-] | (RefSeq) cytochrome P450 734A1-like (A)	ko00905: Brassinosteroid biosynthesis; ko01110: Biosynthesis of secondary metabolites	C7A39_KALSE RecName: Full=Cytochrome P450 72A397; EC=1.14.14.- {ECO:0000269|PubMed:29186583};	hypothetical protein LOK49_LG11G01652 [Camellia lanceoleosa]	--
novel.406	8.77942	--	--	VAB_ARATH RecName: Full=VAN3-binding protein {ECO:0000303|PubMed:19363154}; AltName: Full=Protein FORKED 1;	VAN3-binding protein-like [Camellia sinensis]	--	CSS0041663	8.49269	K08695 anthocyanidin reductase [EC:1.3.1.77] | (RefSeq) anthocyanidin reductase ((2S)-flavan-3-ol-forming)-like (A)	ko00941: Flavonoid biosynthesis; ko01100: Metabolic pathways; ko01110: Biosynthesis of secondary metabolites	ANRPN_VITVI RecName: Full=Anthocyanidin reductase ((2S)-flavan-3-ol-forming) {ECO:0000250|UniProtKB:Q5FB34}; Short=VvANR {ECO:0000250|UniProtKB:Q5FB34}; EC=1.3.1.112 {ECO:0000250|UniProtKB:Q5FB34};	anthocyanidin reductase [Camellia sinensis]	--
novel.11696	8.75875	--	--	--	hypothetical protein LOK49_LG12G02016 [Camellia lanceoleosa]	--	novel.9519	8.49172	K10999 cellulose synthase A [EC:2.4.1.12] | (RefSeq) cellulose synthase A catalytic subunit 7 [UDP-forming]-like (A)	--	CSLG1_ARATH RecName: Full=Cellulose synthase-like protein G1; Short=AtCslG1; EC=2.4.1.-;	cellulose synthase-like protein G1 isoform X1 [Camellia sinensis]	--
CSS0024090	8.75632	--	--	--	LRR receptor-like serine/threonine-protein kinase ERL2 [Camellia sinensis]	--	novel.9967	8.33256	--	--	--	hypothetical protein HYC85_020537, partial [Camellia sinensis]	--
novel.484	8.73635	--	--	--	uncharacterized protein LOC114286266 isoform X19 [Camellia sinensis]	--	novel.11647	8.09275	--	--	NIGB_SAMNI RecName: Full=Nigrin b; AltName: Full=Agglutinin V; AltName: Full=SNAV; Contains: RecName: Full=Nigrin b A chain; EC=3.2.2.22; AltName: Full=rRNA N-glycosidase; Contains: RecName: Full=Nigrin b B chain; Flags: Precursor;	nigrin b-like [Camellia sinensis]	--
CSS0018417	8.70366	K17604 zinc finger SWIM domain-containing protein 3 | (RefSeq) protein FAR1-RELATED SEQUENCE 6-like (A)	--	FAR1_ARATH RecName: Full=Protein FAR-RED IMPAIRED RESPONSE 1;	protein FAR1-RELATED SEQUENCE 6-like [Camellia sinensis]	FAR1	CSS0047402	8.0583	K15397 3-ketoacyl-CoA synthase [EC:2.3.1.199] | (RefSeq) 3-ketoacyl-CoA synthase 5-like (A)	ko00062: Fatty acid elongation; ko01100: Metabolic pathways; ko01110: Biosynthesis of secondary metabolites; ko04626: Plant-pathogen interaction	KCS6_ARATH RecName: Full=3-ketoacyl-CoA synthase 6 {ECO:0000303|PubMed:18465198}; Short=KCS-6 {ECO:0000303|PubMed:18465198}; EC=2.3.1.199 {ECO:0000269|PubMed:10330468}; AltName: Full=Cuticular protein 1 {ECO:0000303|PubMed:10330468}; AltName: Full=Eceriferum 6 {ECO:0000303|PubMed:11041893}; AltName: Full=Very long-chain fatty acid condensing enzyme 6 {ECO:0000303|PubMed:18465198}; Short=VLCFA con…	3-ketoacyl-CoA synthase 5-like [Camellia sinensis]	--
novel.366	8.68492	--	--	MO2_ARATH RecName: Full=Monooxygenase 2 {ECO:0000303|PubMed:10216258}; Short=AtMO2 {ECO:0000303|PubMed:10216258}; EC=1.14.13.-;	FAD/NAD(P)-binding oxidoreductase family protein [Actinidia rufa]	--	CSS0014132	7.99959	K13083 flavonoid 3',5'-hydroxylase [EC:1.14.14.81] | (RefSeq) flavonoid 3',5'-hydroxylase 1-like (A)	ko00941: Flavonoid biosynthesis; ko00944: Flavone and flavonol biosynthesis; ko01110: Biosynthesis of secondary metabolites	C75A1_PETHY RecName: Full=Flavonoid 3',5'-hydroxylase 1; Short=F3'5'H; EC=1.14.14.81 {ECO:0000269|PubMed:10567704}; AltName: Full=CYPLXXVA1; AltName: Full=Cytochrome P450 75A1;	flavonoid 3',5'-hydroxylase [Camellia sinensis]	--
novel.8558	8.61263	K18195 rhamnogalacturonan endolyase [EC:4.2.2.23] | (RefSeq) probable rhamnogalacturonate lyase B (A)	--	--	hypothetical protein HYC85_026356 [Camellia sinensis]	--	novel.5194	7.97877	--	--	--	uncharacterized protein LOC114306310 [Camellia sinensis]	--
CSS0017785	8.57745	--	--	NOV_ARATH RecName: Full=Protein NO VEIN {ECO:0000303|PubMed:19880797}; AltName: Full=Protein EMBRYO DEFECTIVE 2597 {ECO:0000303|PubMed:15266054};	uncharacterized protein LOC114283847 [Camellia sinensis]	--	novel.5958	7.9097	K05909 laccase [EC:1.10.3.2] | (RefSeq) laccase-14-like (A)	--	LAC9_ORYSJ RecName: Full=Putative laccase-9; EC=1.10.3.2; AltName: Full=Benzenediol:oxygen oxidoreductase 9; AltName: Full=Diphenol oxidase 9; AltName: Full=Urishiol oxidase 9; Flags: Precursor;	hypothetical protein HYC85_000265 [Camellia sinensis]	--
novel.4283	8.52298	K12486 stromal membrane-associated protein | (RefSeq) uncharacterized protein LOC114324026 isoform X1 (A)	ko04144: Endocytosis	RNHX1_ARATH RecName: Full=Putative ribonuclease H protein At1g65750; EC=3.1.26.4;	hypothetical protein Vadar_012160 [Vaccinium darrowii]	--	CSS0037030	7.83318	K20667 beta-amyrin 28-monooxygenase [EC:1.14.14.126] | (RefSeq) beta-amyrin 28-monooxygenase-like (A)	ko00999: Biosynthesis of various plant secondary metabolites; ko01100: Metabolic pathways; ko01110: Biosynthesis of secondary metabolites	C7A75_MAELA RecName: Full=Cytochrome P450 716A75 {ECO:0000303|PubMed:25578277}; EC=1.14.14.- {ECO:0000269|PubMed:25578277};	beta-amyrin 28-monooxygenase-like [Camellia sinensis]	--
novel.2	8.41135	--	--	CWZF7_ORYSJ RecName: Full=Cysteine-tryptophan domain-containing zinc finger protein 7 {ECO:0000303|PubMed:28818372}; Short=OsCW-ZF7 {ECO:0000303|PubMed:28818372}; AltName: Full=Protein WIDE GRAIN 7 {ECO:0000303|PubMed:31830332};	uncharacterized protein LOC114280768 isoform X3 [Camellia sinensis]	--	CSS0009063	7.77562	K13081 leucoanthocyanidin reductase [EC:1.17.1.3] | (RefSeq) leucoanthocyanidin reductase-like (A)	ko00941: Flavonoid biosynthesis; ko01110: Biosynthesis of secondary metabolites	LAR_DESUN RecName: Full=Leucoanthocyanidin reductase; Short=Leucocyanidin reductase; EC=1.17.1.3;	leucoanthocyanidin reductase-like [Camellia sinensis]	--
novel.10836	8.30994	K11838 ubiquitin carboxyl-terminal hydrolase 7 [EC:3.4.19.12] | (RefSeq) ubiquitin carboxyl-terminal hydrolase 12-like (A)	ko03083: Polycomb repressive complex	--	MATH domain and coiled-coil domain-containing protein At3g58250-like [Camellia sinensis]	--	novel.2151	7.53572	--	--	--	--	--
CSS0034074	8.28097	K01052 lysosomal acid lipase/cholesteryl ester hydrolase [EC:3.1.1.13] | (RefSeq) triacylglycerol lipase 2-like isoform X1 (A)	ko00100: Steroid biosynthesis	LIP2_ARATH RecName: Full=Triacylglycerol lipase 2; EC=3.1.1.3; Flags: Precursor;	hypothetical protein TEA_023107 [Camellia sinensis var. sinensis]	--	novel.2774	7.51248	--	--	--	hypothetical protein LOK49_LG02G00732 [Camellia lanceoleosa]	--
novel.5610	8.27722	--	--	LEA65_ARATH RecName: Full=Late embryogenesis abundant protein At5g17165;	hypothetical protein HYC85_013387 [Camellia sinensis]	--	novel.6968	7.34973	--	--	--	uncharacterized protein LOC114309758 [Camellia sinensis]	--
novel.5443	8.26077	K08657 taspase, threonine aspartase, 1 [EC:3.4.25.-] | (RefSeq) putative threonine aspartase (A)	--	APBLC_ARATH RecName: Full=Beta-adaptin-like protein C; Short=At-bC-Ad; Short=At-betaC-Ad; AltName: Full=AP complex subunit beta-C; AltName: Full=Adaptor protein complex AP subunit beta-C; AltName: Full=Beta-adaptin C; AltName: Full=Clathrin assembly protein complex beta large chain C;	putative threonine aspartase isoform X2 [Camellia sinensis]	--	CSS0000220	7.33572	K09422 transcription factor MYB, plant | (RefSeq) transcription factor MYB90-like (A)	--	MYB1_ACTCC RecName: Full=Transcription factor MYB1 {ECO:0000305}; AltName: Full=Myb-related protein 1 {ECO:0000305};	transcription factor MYB114-like [Camellia sinensis]	MYB
novel.934	8.16611	--	--	--	uncharacterized protein LOC114320793 [Camellia sinensis]	--	CSS0007714	7.32501	K00660 chalcone synthase [EC:2.3.1.74] | (RefSeq) chalcone synthase 1 (A)	ko00941: Flavonoid biosynthesis; ko00960: Tropane, piperidine and pyridine alkaloid biosynthesis; ko01100: Metabolic pathways; ko01110: Biosynthesis of secondary metabolites; ko04712: Circadian rhythm - plant	CHS1_CAMSI RecName: Full=Chalcone synthase 1; EC=2.3.1.74; AltName: Full=Naringenin-chalcone synthase 1;	RecName: Full=Chalcone synthase 1; AltName: Full=Naringenin-chalcone synthase 1 [Camellia sinensis]	--
CSS0007337	8.11851	--	--	--	hypothetical protein TEA_021031 [Camellia sinensis var. sinensis]	--	novel.9968	7.2129	--	--	--	uncharacterized protein LOC114257863 isoform X2 [Camellia sinensis]	--
CSS0023751	8.08177	K08237 hydroquinone glucosyltransferase [EC:2.4.1.218] | (RefSeq) hydroquinone glucosyltransferase-like (A)	--	HQGT_RAUSE RecName: Full=Hydroquinone glucosyltransferase; EC=2.4.1.218; AltName: Full=Arbutin synthase;	hydroquinone glucosyltransferase-like [Camellia sinensis]	--	novel.8940	7.20349	--	--	--	hypothetical protein Vadar_027332 [Vaccinium darrowii]	--
novel.286	8.06205	K12663 Delta3,5-Delta2,4-dienoyl-CoA isomerase [EC:5.3.3.21] | (RefSeq) uncharacterized protein LOC114300552 (A)	ko04146: Peroxisome	MO2_ARATH RecName: Full=Monooxygenase 2 {ECO:0000303|PubMed:10216258}; Short=AtMO2 {ECO:0000303|PubMed:10216258}; EC=1.14.13.-;	Monooxygenase 3 [Camellia lanceoleosa]	--	CSS0004474	7.20289	K00660 chalcone synthase [EC:2.3.1.74] | (RefSeq) chalcone synthase 1 (A)	ko00941: Flavonoid biosynthesis; ko00960: Tropane, piperidine and pyridine alkaloid biosynthesis; ko01100: Metabolic pathways; ko01110: Biosynthesis of secondary metabolites; ko04712: Circadian rhythm - plant	CHS1_CAMSI RecName: Full=Chalcone synthase 1; EC=2.3.1.74; AltName: Full=Naringenin-chalcone synthase 1;	chalcone synthase 1 [Camellia sinensis]	--
CSS0043900	8.03261	K15639 PHYB activation tagged suppressor 1 [EC:1.14.-.-] | (RefSeq) cytochrome P450 734A1-like (A)	ko00905: Brassinosteroid biosynthesis; ko01110: Biosynthesis of secondary metabolites	C7A29_PANGI RecName: Full=Cytochrome P450 CYP72A219; EC=1.14.-.-; AltName: Full=Cytochrome P450 CYP72A129;	cytochrome P450 CYP72A219-like [Camellia sinensis]	--	CSS0042052	7.16585	K00873 pyruvate kinase [EC:2.7.1.40] | (RefSeq) pyruvate kinase 1, cytosolic-like (A)	ko00010: Glycolysis / Gluconeogenesis; ko00620: Pyruvate metabolism; ko01100: Metabolic pathways; ko01110: Biosynthesis of secondary metabolites; ko01200: Carbon metabolism; ko01230: Biosynthesis of amino acids	KPYC2_ORYSI RecName: Full=Pyruvate kinase 2, cytosolic {ECO:0000305}; Short=OsPK2 {ECO:0000305}; EC=2.7.1.40 {ECO:0000305};	Pyruvate kinase 2, cytosolic [Camellia lanceoleosa]	--
novel.8912	8.01653	--	--	KEA4_ARATH RecName: Full=K(+) efflux antiporter 4 {ECO:0000303|PubMed:11500563}; Short=AtKEA4 {ECO:0000303|PubMed:11500563}; Flags: Precursor;	hypothetical protein TEA_024975 [Camellia sinensis var. sinensis]	--	CSS0005789	7.09171	K00799 glutathione S-transferase [EC:2.5.1.18] | (RefSeq) glutathione S-transferase F12-like (A)	ko00480: Glutathione metabolism; ko01100: Metabolic pathways	GSTFC_ARATH RecName: Full=Glutathione S-transferase F12 {ECO:0000303|PubMed:12090627}; Short=AtGSTF12 {ECO:0000303|PubMed:12090627}; EC=2.5.1.18 {ECO:0000250|UniProtKB:O80852}; AltName: Full=GST class-phi member 12 {ECO:0000303|PubMed:12090627}; AltName: Full=Glutathione S-transferase 26 {ECO:0000303|PubMed:12090627}; AltName: Full=Protein TRANSPARENT TESTA 19 {ECO:0000303|PubMed:14675436};	glutathione-S-transferase a, partial [Camellia sinensis]	--
CSS0042651	8.00235	K00600 glycine hydroxymethyltransferase [EC:2.1.2.1] | (RefSeq) uncharacterized protein LOC114317956 (A)	ko00260: Glycine, serine and threonine metabolism; ko00460: Cyanoamino acid metabolism; ko00630: Glyoxylate and dicarboxylate metabolism; ko00670: One carbon pool by folate; ko01100: Metabolic pathways; ko01110: Biosynthesis of secondary metabolites; ko01200: Carbon metabolism; ko01230: Biosynthesis of amino acids; ko01240: Biosynthesis of cofactors	--	uncharacterized protein LOC114319591 [Camellia sinensis]	--	CSS0041448	7.0718	K10775 phenylalanine ammonia-lyase [EC:4.3.1.24] | (RefSeq) phenylalanine ammonia-lyase-like (A)	ko00360: Phenylalanine metabolism; ko00940: Phenylpropanoid biosynthesis; ko01100: Metabolic pathways; ko01110: Biosynthesis of secondary metabolites	PALY_CAMSI RecName: Full=Phenylalanine ammonia-lyase; EC=4.3.1.24 {ECO:0000250|UniProtKB:P24481};	phenylalanine ammonia-lyase-like [Camellia sinensis]	--
novel.1630	7.98767	--	--	--	hypothetical protein RHMOL_Rhmol06G0205900 [Rhododendron molle]	--	novel.9966	7.07072	--	--	--	--	--
CSS0016166	7.97103	K00384 thioredoxin reductase (NADPH) [EC:1.8.1.9] | (RefSeq) thioredoxin reductase NTRC-like isoform X1 (A)	ko00450: Selenocompound metabolism	TRXB3_ARATH RecName: Full=NADPH-dependent thioredoxin reductase 3; Short=NTR3; EC=1.8.1.9 {ECO:0000269|PubMed:16884685}; AltName: Full=NADPH-dependent thioredoxin reductase C {ECO:0000303|PubMed:16884685, ECO:0000303|PubMed:18625226, ECO:0000303|PubMed:19470473}; Short=ANTR-C {ECO:0000303|PubMed:16884685}; Short=AtNTRC {ECO:0000303|PubMed:18625226, ECO:0000303|PubMed:19470473}; Flags: Precursor;	hypothetical protein TEA_025782 [Camellia sinensis var. sinensis]	--	novel.5449	6.94178	--	--	RIPT_POLML RecName: Full=Ribosome-inactivating protein PMRIPt {ECO:0000303|PubMed:10785398}; Contains: RecName: Full=PMRIPt A chain {ECO:0000303|PubMed:10785398}; AltName: Full=rRNA N-glycosidase {ECO:0000255|RuleBase:RU004915, ECO:0000303|PubMed:10785398}; EC=3.2.2.22 {ECO:0000255|RuleBase:RU004915, ECO:0000269|PubMed:10785398}; Contains: RecName: Full=Linker peptide {ECO:0000303|PubMed:10785398…	nigrin b-like [Camellia sinensis]	--
CSS0033779	7.96913	K01653 acetolactate synthase I/III small subunit [EC:2.2.1.6] | (RefSeq) LOW QUALITY PROTEIN: acetolactate synthase small subunit 2, chloroplastic-like (A)	ko00290: Valine, leucine and isoleucine biosynthesis; ko00650: Butanoate metabolism; ko00660: C5-Branched dibasic acid metabolism; ko00770: Pantothenate and CoA biosynthesis; ko01100: Metabolic pathways; ko01110: Biosynthesis of secondary metabolites; ko01210: 2-Oxocarboxylic acid metabolism; ko01230: Biosynthesis of amino acids	ILVH_NICPL RecName: Full=Acetolactate synthase small subunit 1, chloroplastic; AltName: Full=Acetohydroxy-acid synthase small subunit; Short=AHAS; Short=ALS; Flags: Precursor;	hypothetical protein FXO37_13331 [Capsicum annuum]	--	CSS0005060	6.89561	K09422 transcription factor MYB, plant | (RefSeq) myb-related protein 308-like isoform X1 (A)	--	MYB08_ANTMA RecName: Full=Myb-related protein 308;	myb-related protein 308-like isoform X1 [Camellia sinensis]	MYB
CSS0012251	7.96089	--	--	MES11_ARATH RecName: Full=Putative methylesterase 11, chloroplastic {ECO:0000303|PubMed:18467465}; Short=AtMES11 {ECO:0000303|PubMed:18467465}; EC=3.1.1.- {ECO:0000250|UniProtKB:Q9SG92}; Flags: Precursor;	hypothetical protein LOK49_Contig23G00004 [Camellia lanceoleosa]	--	CSS0030597	6.89395	K00660 chalcone synthase [EC:2.3.1.74] | (RefSeq) chalcone synthase 2 (A)	ko00941: Flavonoid biosynthesis; ko00960: Tropane, piperidine and pyridine alkaloid biosynthesis; ko01100: Metabolic pathways; ko01110: Biosynthesis of secondary metabolites; ko04712: Circadian rhythm - plant	CHS2_CAMSI RecName: Full=Chalcone synthase 2; EC=2.3.1.74; AltName: Full=Naringenin-chalcone synthase 2;	chalcone synthase 2 [Camellia sinensis]	--
CSS0014440	7.91482	K17964 leucine-rich PPR motif-containing protein, mitochondrial | (RefSeq) pentatricopeptide repeat-containing protein At5g55840 (A)	--	PPR27_ARATH RecName: Full=Pentatricopeptide repeat-containing protein At1g09820;	pentatricopeptide repeat-containing protein At1g09820 [Camellia sinensis]	--	novel.7707	6.83149	--	--	--	hypothetical protein LOK49_LG03G01825 [Camellia lanceoleosa]	--
novel.8373	7.877	K09645 vitellogenic carboxypeptidase-like protein [EC:3.4.16.-] | (RefSeq) serine carboxypeptidase-like 50 (A)	--	Y1675_ARATH RecName: Full=G-type lectin S-receptor-like serine/threonine-protein kinase At1g67520; EC=2.7.11.1; Flags: Precursor;	hypothetical protein HYC85_029756 [Camellia sinensis]	--	novel.3251	6.73038	K11838 ubiquitin carboxyl-terminal hydrolase 7 [EC:3.4.19.12] | (RefSeq) ubiquitin carboxyl-terminal hydrolase 12-like isoform X1 (A)	ko03083: Polycomb repressive complex	--	hypothetical protein HYC85_030703 [Camellia sinensis]	--
novel.1872	7.81363	--	--	--	hypothetical protein F0562_011686 [Nyssa sinensis]	--	CSS0036263	6.62103	K13065 shikimate O-hydroxycinnamoyltransferase [EC:2.3.1.133] | (RefSeq) vinorine synthase-like isoform X1 (A)	ko00940: Phenylpropanoid biosynthesis; ko00941: Flavonoid biosynthesis; ko00945: Stilbenoid, diarylheptanoid and gingerol biosynthesis; ko01100: Metabolic pathways; ko01110: Biosynthesis of secondary metabolites	VINSY_RAUSE RecName: Full=Vinorine synthase {ECO:0000303|PubMed:15110860}; EC=2.3.1.160 {ECO:0000269|PubMed:15110860};	vinorine synthase-like isoform X1 [Camellia sinensis]	--
CSS0017475	7.77325	K18857 alcohol dehydrogenase class-P [EC:1.1.1.1] | (RefSeq) alcohol dehydrogenase-like (A)	ko00010: Glycolysis / Gluconeogenesis; ko00071: Fatty acid degradation; ko00350: Tyrosine metabolism; ko00592: alpha-Linolenic acid metabolism; ko00620: Pyruvate metabolism; ko01100: Metabolic pathways; ko01110: Biosynthesis of secondary metabolites	ADH_MALDO RecName: Full=Alcohol dehydrogenase; EC=1.1.1.1 {ECO:0000250|UniProtKB:P06525};	alcohol dehydrogenase-like [Camellia sinensis]	--	CSS0020300	6.52418	K09753 cinnamoyl-CoA reductase [EC:1.2.1.44] | (RefSeq) LOW QUALITY PROTEIN: cinnamoyl-CoA reductase 1-like (A)	ko00940: Phenylpropanoid biosynthesis; ko01100: Metabolic pathways; ko01110: Biosynthesis of secondary metabolites	SNL6_ORYSJ RecName: Full=Cinnamoyl-CoA reductase-like SNL6 {ECO:0000305}; EC=1.2.-.- {ECO:0000305}; AltName: Full=Protein SUPPRESSOR OF NH1-MEDIATED LESION 6 {ECO:0000303|PubMed:20862311};	hypothetical protein HYC85_003556 [Camellia sinensis]	--
CSS0040335	7.74303	K03861 phosphatidylinositol N-acetylglucosaminyltransferase subunit P | (RefSeq) phosphatidylinositol N-acetylglucosaminyltransferase subunit P-like (A)	ko00563: Glycosylphosphatidylinositol (GPI)-anchor biosynthesis; ko01100: Metabolic pathways	PIGP_ARATH RecName: Full=Phosphatidylinositol N-acetylglucosaminyltransferase subunit P; EC=2.4.1.198;	phosphatidylinositol N-acetylglucosaminyltransferase subunit P-like [Camellia sinensis]	--	novel.9641	6.49545	K13065 shikimate O-hydroxycinnamoyltransferase [EC:2.3.1.133] | (RefSeq) vinorine synthase-like (A)	ko00940: Phenylpropanoid biosynthesis; ko00941: Flavonoid biosynthesis; ko00945: Stilbenoid, diarylheptanoid and gingerol biosynthesis; ko01100: Metabolic pathways; ko01110: Biosynthesis of secondary metabolites	SAT_CATRO RecName: Full=Stemmadenine O-acetyltransferase {ECO:0000303|PubMed:29511102}; Short=CrSAT {ECO:0000303|PubMed:29511102}; EC=1.7.1.- {ECO:0000269|PubMed:29511102};	vinorine synthase-like [Camellia sinensis]	--
novel.1171	7.74204	--	--	--	LRR receptor-like serine/threonine-protein kinase ER2 isoform X1 [Eucalyptus grandis]	--	CSS0023230	6.34764	K17961 trimethyltridecatetraene/dimethylnonatriene synthase [EC:1.14.14.58 1.14.14.59] | (RefSeq) cytochrome P450 CYP82D47-like (A)	ko00904: Diterpenoid biosynthesis; ko01110: Biosynthesis of secondary metabolites	C82G1_ARATH RecName: Full=Dimethylnonatriene synthase {ECO:0000303|PubMed:21088219}; EC=1.14.14.59 {ECO:0000269|PubMed:21088219}; AltName: Full=Cytochrome P450 82G1 {ECO:0000303|PubMed:21088219}; AltName: Full=Protein OVIPOSITION RATE 9 {ECO:0000303|PubMed:26699853}; AltName: Full=Trimethyltridecatetraene synthase {ECO:0000303|PubMed:21088219}; EC=1.14.14.58 {ECO:0000269|PubMed:21088219};	cytochrome P450 CYP82D47-like [Camellia sinensis]	--
novel.6335	7.73609	--	--	--	hypothetical protein LOK49_LG05G01277 [Camellia lanceoleosa]	--	CSS0047750	6.17794	K19619 tyrosyl-DNA phosphodiesterase 2 [EC:3.1.4.-] | (RefSeq) uncharacterized protein LOC114321557 (A)	--	--	uncharacterized protein LOC114257863 isoform X1 [Camellia sinensis]	--
novel.11702	7.7293	--	--	--	uncharacterized protein LOC114303642 isoform X1 [Camellia sinensis]	--	CSS0002778	6.16831	K06965 protein pelota | (RefSeq) protein PELOTA 1-like (A)	ko03015: mRNA surveillance pathway	--	hypothetical protein Pfo_008076 [Paulownia fortunei]	--
novel.6271	7.70865	--	--	TCTP_ORYSJ RecName: Full=Translationally-controlled tumor protein homolog; Short=TCTP;	Translationally-controlled tumor protein [Cocos nucifera]	--	CSS0028669	6.12331	K00799 glutathione S-transferase [EC:2.5.1.18] | (RefSeq) glutathione S-transferase U18-like (A)	ko00480: Glutathione metabolism; ko01100: Metabolic pathways	GSTUH_ARATH RecName: Full=Glutathione S-transferase U17; Short=AtGSTU17; EC=2.5.1.18; AltName: Full=GST class-tau member 17; AltName: Full=Glutathione S-transferase 30; AltName: Full=Protein EARLY RESPONSIVE TO DEHYDRATION 9;	hypothetical protein HYC85_023282 [Camellia sinensis]	--
novel.9510	7.6965	K26540 stomatal closure-related actin-binding protein | (RefSeq) stomatal closure-related actin-binding protein 1-like (A)	--	SCAB1_ARATH RecName: Full=Stomatal closure-related actin-binding protein 1 {ECO:0000303|PubMed:21719691};	hypothetical protein TEA_020439 [Camellia sinensis var. sinensis]	--	CSS0031248	6.10552	K00799 glutathione S-transferase [EC:2.5.1.18] | (RefSeq) glutathione S-transferase F12-like (A)	ko00480: Glutathione metabolism; ko01100: Metabolic pathways	GSTFC_ARATH RecName: Full=Glutathione S-transferase F12 {ECO:0000303|PubMed:12090627}; Short=AtGSTF12 {ECO:0000303|PubMed:12090627}; EC=2.5.1.18 {ECO:0000250|UniProtKB:O80852}; AltName: Full=GST class-phi member 12 {ECO:0000303|PubMed:12090627}; AltName: Full=Glutathione S-transferase 26 {ECO:0000303|PubMed:12090627}; AltName: Full=Protein TRANSPARENT TESTA 19 {ECO:0000303|PubMed:14675436};	glutathione S-transferase F12-like [Camellia sinensis]	--
novel.6017	7.67536	K00872 homoserine kinase [EC:2.7.1.39] | (RefSeq) homoserine kinase-like (A)	ko00260: Glycine, serine and threonine metabolism; ko01100: Metabolic pathways; ko01110: Biosynthesis of secondary metabolites; ko01230: Biosynthesis of amino acids	KHSE_ARATH RecName: Full=Homoserine kinase {ECO:0000303|PubMed:15703056}; EC=2.7.1.39 {ECO:0000305|PubMed:15703056}; AltName: Full=Protein DOWNY MILDEW RESISTANT 1; Flags: Precursor;	homoserine kinase-like [Camellia sinensis]	--	CSS0046216	5.98016	K05277 anthocyanidin synthase [EC:1.14.20.4] | (RefSeq) leucoanthocyanidin dioxygenase-like (A)	ko00941: Flavonoid biosynthesis; ko01100: Metabolic pathways; ko01110: Biosynthesis of secondary metabolites	LDOX_ACTCC RecName: Full=Anthocyanin synthase {ECO:0000303|PubMed:30912865}; Short=AcANS {ECO:0000303|PubMed:30912865}; EC=1.14.20.4 {ECO:0000269|PubMed:30912865}; AltName: Full=Leucoanthocyanidin dioxygenase {ECO:0000303|PubMed:25143057}; Short=AcLDOX {ECO:0000303|PubMed:25143057}; Short=Leucocyanidin oxygenase {ECO:0000305};	hypothetical protein HYC85_007312 [Camellia sinensis]	--

## Sheet: Table S3
Table S3 Identification of TFs in Si-D10d vs. CK-D10d
ID	log2FC	pvalue	padj	KEGG	KEGG pathway	NR	Swissprot	TF-Family
CSS0000024	-1.30535	0.000724148	0.00394577	K09286 EREBP-like factor | (RefSeq) ethylene-responsive transcription factor TINY-like (A)	--	ethylene-responsive transcription factor TINY-like [Camellia sinensis]	DREB3_ARATH RecName: Full=Dehydration-responsive element-binding protein 3; AltName: Full=Protein TINY 2;	AP2/ERF-ERF
CSS0000390	1.38087	0.000622505	0.00344973	--	--	zinc finger protein ZAT8-like [Camellia sinensis]	ZAT11_ARATH RecName: Full=Zinc finger protein ZAT11;	C2H2
CSS0000442	2.20473	2.85739e-07	2.89508e-06	K12733 peptidyl-prolyl cis-trans isomerase-like 1 [EC:5.2.1.8] | (RefSeq) peptidyl-prolyl cis-trans isomerase A-like isoform X1 (A)	ko03040: Spliceosome	Transcription factor SRM1 [Camellia lanceoleosa]	SRM1_ARATH RecName: Full=Transcription factor SRM1 {ECO:0000305}; AltName: Full=Myb-related protein SRM1 {ECO:0000305}; AltName: Full=Protein SALT-RELATED MYB 1 {ECO:0000303|PubMed:26243618};	MYB
CSS0000556	-1.55189	0.00674941	0.0275161	K09264 MADS-box transcription factor, plant | (RefSeq) truncated transcription factor CAULIFLOWER A-like isoform X1 (A)	--	MADS-box transcription factor APETALA1-like protein [Camellia sinensis]	AP1_VITVI RecName: Full=Agamous-like MADS-box protein AP1 {ECO:0000305}; AltName: Full=APETALA1-like protein {ECO:0000303|PubMed:15247405}; Short=AP1-like protein {ECO:0000303|PubMed:15247405}; Short=VvAP1 {ECO:0000303|PubMed:18997115}; Short=VviAP1 {ECO:0000303|PubMed:26818751};	MADS-MIKC
CSS0000623	-1.24369	0.0121707	0.0451715	K14486 auxin response factor | (RefSeq) auxin response factor 19-like (A)	ko04075: Plant hormone signal transduction	hypothetical protein TEA_011124 [Camellia sinensis var. sinensis]	LOB_ARATH RecName: Full=Protein LATERAL ORGAN BOUNDARIES; AltName: Full=ASYMMETRIC LEAVES 2-like protein 4; Short=AS2-like protein 4;	LOB
CSS0001087	1.94544	2.0142e-240	4.73617e-237	--	--	zinc finger protein ZAT10-like [Camellia sinensis]	ZAT10_ARATH RecName: Full=Zinc finger protein ZAT10; AltName: Full=Salt-tolerance zinc finger;	C2H2
CSS0001102	-2.06375	5.32457e-24	2.13039e-22	K09338 homeobox-leucine zipper protein | (RefSeq) homeobox-leucine zipper protein ATHB-13-like isoform X1 (A)	--	hypothetical protein TEA_023011 [Camellia sinensis var. sinensis]	ATB13_ARATH RecName: Full=Homeobox-leucine zipper protein ATHB-13; AltName: Full=HD-ZIP protein ATHB-13; AltName: Full=Homeodomain transcription factor ATHB-13;	HB-HD-ZIP
CSS0001246	1.48233	3.15828e-11	5.21851e-10	K25786 bZIP transcription factor 1/2/11/44/53 | (RefSeq) bZIP transcription factor 11-like (A)	--	hypothetical protein HYC85_020650 [Camellia sinensis]	BZP44_ARATH RecName: Full=bZIP transcription factor 44 {ECO:0000305}; Short=AtbZIP44 {ECO:0000303|PubMed:11906833};	bZIP
CSS0001992	1.16224	9.34122e-177	9.21105e-174	K23047 E3 ubiquitin-protein ligase UNKL [EC:2.3.2.27] | (RefSeq) zinc finger CCCH domain-containing protein 2-like (A)	--	zinc finger CCCH domain-containing protein 29-like [Camellia sinensis]	C3H29_ARATH RecName: Full=Zinc finger CCCH domain-containing protein 29; Short=AtC3H29; AltName: Full=AtSZF2;	C3H
CSS0002706	2.34218	0.000399738	0.00231074	K09422 transcription factor MYB, plant | (RefSeq) transcription factor MYB30-like isoform X1 (A)	--	transcription factor MYB30-like isoform X2 [Camellia sinensis]	MYB15_ARATH RecName: Full=Transcription factor MYB15 {ECO:0000305}; AltName: Full=Myb-related protein 15 {ECO:0000305}; Short=AtMYB15 {ECO:0000312|EMBL:CAA74603.1}; AltName: Full=Myb-related protein Y19 {ECO:0000305}; Short=AtY19 {ECO:0000303|PubMed:8980549};	MYB
CSS0002933	-1.51473	0.00266871	0.0123865	K14486 auxin response factor | (RefSeq) auxin response factor 19-like (A)	ko04075: Plant hormone signal transduction	LOB domain-containing protein 12-like [Camellia sinensis]	LBD12_ARATH RecName: Full=LOB domain-containing protein 12; AltName: Full=ASYMMETRIC LEAVES 2-like protein 5; Short=AS2-like protein 5;	LOB
CSS0003547	-1.07941	6.60312e-06	5.46263e-05	K09286 EREBP-like factor | (RefSeq) ethylene-responsive transcription factor TINY-like (A)	--	ethylene-responsive transcription factor TINY-like [Camellia sinensis]	DREB3_ARATH RecName: Full=Dehydration-responsive element-binding protein 3; AltName: Full=Protein TINY 2;	AP2/ERF-ERF
CSS0003764	1.01792	3.54897e-11	5.83253e-10	K13422 transcription factor MYC2 | (RefSeq) transcription factor MYC2-like (A)	ko04016: MAPK signaling pathway - plant; ko04075: Plant hormone signal transduction	putative transcription factor bHLH041 [Camellia sinensis]	BH041_ARATH RecName: Full=Putative transcription factor bHLH041; AltName: Full=Basic helix-loop-helix protein 41; Short=AtbHLH41; Short=bHLH 41; AltName: Full=Transcription factor EN 51; AltName: Full=bHLH transcription factor bHLH041;	bHLH
CSS0003941	2.9411	9.96046e-22	3.54037e-20	K18835 WRKY transcription factor 2 | (RefSeq) probable WRKY transcription factor 2 (A)	ko04626: Plant-pathogen interaction	probable WRKY transcription factor 41 [Camellia sinensis]	WRK30_ARATH RecName: Full=Probable WRKY transcription factor 30 {ECO:0000303|PubMed:22268143}; AltName: Full=WRKY DNA-binding protein 30 {ECO:0000303|PubMed:22268143};	WRKY
CSS0005060	2.26768	1.02224e-19	3.22807e-18	K09422 transcription factor MYB, plant | (RefSeq) myb-related protein 308-like isoform X1 (A)	--	myb-related protein 308-like isoform X1 [Camellia sinensis]	MYB08_ANTMA RecName: Full=Myb-related protein 308;	MYB
CSS0005145	1.86346	0.0070171	0.0284104	K09286 EREBP-like factor | (RefSeq) ethylene-responsive transcription factor 1A-like (A)	--	ethylene-responsive transcription factor ERF113-like isoform X4 [Camellia sinensis]	EF113_ARATH RecName: Full=Ethylene-responsive transcription factor ERF113; AltName: Full=Protein RELATED TO AP2 6L {ECO:0000305};	AP2/ERF-ERF
CSS0005397	2.49015	1.82654e-05	0.000139759	K09422 transcription factor MYB, plant | (RefSeq) transcription factor MYB108 (A)	--	transcription factor MYB108 [Camellia sinensis]	MY108_ARATH RecName: Full=Transcription factor MYB108; AltName: Full=Myb-related protein 108; Short=AtMYB108; AltName: Full=Protein BOTRYTIS-SUSCEPTIBLE 1;	MYB
CSS0005621	-2.85994	1.45735e-30	8.11442e-29	--	--	GATA transcription factor 4-like [Camellia sinensis]	GATA4_ARATH RecName: Full=GATA transcription factor 4; Short=AtGATA-4;	C2C2-GATA
CSS0005646	1.77605	5.62659e-139	3.30757e-136	K09422 transcription factor MYB, plant | (RefSeq) transcription factor MYB44-like (A)	--	transcription factor MYB44-like [Camellia sinensis]	MYB44_ARATH RecName: Full=Transcription factor MYB44 {ECO:0000303|PubMed:11597504}; AltName: Full=Myb-related protein 44 {ECO:0000303|PubMed:11597504}; Short=AtMYB44 {ECO:0000303|PubMed:11597504}; AltName: Full=Myb-related protein R1 {ECO:0000303|PubMed:9678577}; Short=AtMYBR1 {ECO:0000303|PubMed:9678577};	MYB
CSS0005784	1.01779	1.03265e-32	6.37697e-31	K09286 EREBP-like factor | (RefSeq) ethylene-responsive transcription factor 4-like (A)	--	hypothetical protein HYC85_014250 [Camellia sinensis]	ERF4_TOBAC RecName: Full=Ethylene-responsive transcription factor 4; AltName: Full=Ethylene-responsive element-binding factor 3; Short=EREBP-3; AltName: Full=Ethylene-responsive element-binding factor 4 homolog; AltName: Full=NtERF3;	AP2/ERF-ERF
CSS0005839	3.93107	1.51125e-48	1.59296e-46	K13424 WRKY transcription factor 33 | (RefSeq) WRKY transcription factor WRKY24-like (A)	ko04016: MAPK signaling pathway - plant; ko04626: Plant-pathogen interaction	probable WRKY transcription factor 75 [Camellia sinensis]	WRK75_ARATH RecName: Full=Probable WRKY transcription factor 75; AltName: Full=WRKY DNA-binding protein 75;	WRKY
CSS0006269	-1.17024	4.76895e-05	0.00033628	--	--	protein RADIALIS-like 3 [Camellia sinensis]	RADL3_ARATH RecName: Full=Protein RADIALIS-like 3; Short=AtRL3; Short=Protein RAD-like 3;	MYB-related
CSS0007621	1.656	3.2276e-25	1.37988e-23	K09338 homeobox-leucine zipper protein | (RefSeq) homeobox-leucine zipper protein HAT5-like (A)	--	homeobox-leucine zipper protein HAT5-like [Camellia sinensis]	HAT5_ARATH RecName: Full=Homeobox-leucine zipper protein HAT5; AltName: Full=HD-ZIP protein ATHB-1; AltName: Full=Homeodomain transcription factor ATHB-1; AltName: Full=Homeodomain-leucine zipper protein HAT5; Short=HD-ZIP protein 5;	HB-HD-ZIP
CSS0007925	2.26264	0.00107278	0.00556471	K14431 transcription factor TGA | (RefSeq) transcription factor TGA2.3-like (A)	ko04075: Plant hormone signal transduction	transcription factor TGA2.3-like [Camellia sinensis]	PAN_ARATH RecName: Full=Transcription factor PERIANTHIA; AltName: Full=bZIP transcription factor 46; Short=AtbZIP46;	bZIP
CSS0007955	2.19334	3.16877e-22	1.15865e-20	K13433 pathogenesis-related genes transcriptional activator PTI5 | (RefSeq) pathogenesis-related genes transcriptional activator PTI5-like (A)	ko04626: Plant-pathogen interaction	hypothetical protein LOK49_LG09G01992 [Camellia lanceoleosa]	PTI5_SOLLC RecName: Full=Pathogenesis-related genes transcriptional activator PTI5; AltName: Full=PTO-interacting protein 5;	AP2/ERF-ERF
CSS0008086	3.21465	3.45809e-27	1.64909e-25	K09286 EREBP-like factor | (RefSeq) ethylene-responsive transcription factor RAP2-3-like (A)	--	ethylene-responsive transcription factor ABR1-like isoform X1 [Camellia sinensis]	EF110_ARATH RecName: Full=Ethylene-responsive transcription factor ERF110;	AP2/ERF-ERF
CSS0008194	-2.13246	5.15983e-13	1.0059e-11	K13422 transcription factor MYC2 | (RefSeq) transcription factor MYC4-like (A)	ko04016: MAPK signaling pathway - plant; ko04075: Plant hormone signal transduction	hypothetical protein HYC85_004120 [Camellia sinensis]	BH014_ARATH RecName: Full=Transcription factor bHLH14; AltName: Full=Basic helix-loop-helix protein 14; Short=AtbHLH14; Short=bHLH 14; AltName: Full=Transcription factor EN 33; AltName: Full=bHLH transcription factor bHLH014;	bHLH
CSS0008207	1.21381	0.00247372	0.0115905	--	--	WUSCHEL-related homeobox 8 [Camellia sinensis]	WOX8_ORYSJ RecName: Full=WUSCHEL-related homeobox 8; AltName: Full=OsWOX8; AltName: Full=Protein WOX13;	HB-WOX
CSS0008429	-1.11378	2.3044e-20	7.50168e-19	K06620 transcription factor E2F3 | (RefSeq) transcription factor E2FA (A)	--	transcription factor E2FA [Camellia sinensis]	E2FA_ARATH RecName: Full=Transcription factor E2FA; AltName: Full=E2F transcription factor-3; Short=AtE2F3;	E2F-DP
CSS0008438	2.77109	9.16301e-06	7.37675e-05	K18835 WRKY transcription factor 2 | (RefSeq) probable WRKY transcription factor 2 (A)	ko04626: Plant-pathogen interaction	WRKY transcription factor 55-like [Camellia sinensis]	WRK55_ARATH RecName: Full=WRKY transcription factor 55; AltName: Full=WRKY DNA-binding protein 55;	WRKY
CSS0009166	-1.46813	3.90338e-29	2.03963e-27	--	--	transcription factor ORG2-like [Camellia sinensis]	ORG2_ARATH RecName: Full=Transcription factor ORG2; AltName: Full=Basic helix-loop-helix protein 38; Short=AtbHLH38; Short=bHLH 38; AltName: Full=OBP3-responsive gene 2; AltName: Full=Transcription factor EN 8; AltName: Full=bHLH transcription factor bHLH038;	bHLH
CSS0009309	1.01328	8.28663e-07	7.81085e-06	K14516 ethylene-responsive transcription factor 1 | (RefSeq) ethylene-responsive transcription factor 1B-like (A)	ko04016: MAPK signaling pathway - plant; ko04075: Plant hormone signal transduction	ethylene-responsive transcription factor 1B-like [Camellia sinensis]	ERFC3_SOLLC RecName: Full=Ethylene-response factor C3 {ECO:0000305}; Short=Sl.ERF.C.3 {ECO:0000303|PubMed:23057995}; AltName: Full=Ethylene-responsive element-binding factor C3 {ECO:0000305}; AltName: Full=Ethylene-responsive transcription factor C3 {ECO:0000305};	AP2/ERF-ERF
CSS0009533	1.64073	0.0107533	0.0406918	--	--	hypothetical protein HYC85_017896 [Camellia sinensis]	NAC73_ARATH RecName: Full=NAC domain-containing protein 73 {ECO:0000303|PubMed:15029955}; Short=ANAC073 {ECO:0000303|PubMed:15029955}; AltName: Full=Protein SECONDARY WALL-ASSOCIATED NAC DOMAIN PROTEIN 2 {ECO:0000303|PubMed:18952777};	NAC
CSS0009616	2.62076	0.00443007	0.0192001	K13425 WRKY transcription factor 22 | (RefSeq) WRKY transcription factor 22 (A)	ko04016: MAPK signaling pathway - plant; ko04626: Plant-pathogen interaction	probable WRKY transcription factor 35 [Camellia sinensis]	WRK14_ARATH RecName: Full=Probable WRKY transcription factor 14; AltName: Full=AR411; AltName: Full=WRKY DNA-binding protein 14;	WRKY
CSS0010510	2.10693	4.10324e-31	2.33137e-29	K13464 jasmonate ZIM domain-containing protein | (RefSeq) protein TIFY 10A-like (A)	ko04075: Plant hormone signal transduction	jasmonate-zim-domain protein [Camellia sinensis]	TI10A_ARATH RecName: Full=Protein TIFY 10A {ECO:0000303|PubMed:17499004}; AltName: Full=Jasmonate ZIM domain-containing protein 1 {ECO:0000303|PubMed:17637675, ECO:0000303|PubMed:19151223};	Tify
CSS0010594	1.01126	0.0123342	0.0456677	K09286 EREBP-like factor | (RefSeq) dehydration-responsive element-binding protein 2C-like isoform X1 (A)	--	dehydration-responsive element-binding protein 2C-like isoform X1 [Camellia sinensis]	DRE2C_ARATH RecName: Full=Dehydration-responsive element-binding protein 2C; Short=Protein DREB2C;	AP2/ERF-ERF
CSS0010836	3.12479	4.09348e-99	1.31715e-96	K14016 ubiquitin fusion degradation protein 1 | (RefSeq) LOW QUALITY PROTEIN: ubiquitin fusion degradation protein 1 homolog (A)	ko04141: Protein processing in endoplasmic reticulum	NAC domain-containing protein 90-like [Camellia sinensis]	NAC90_ARATH RecName: Full=NAC domain-containing protein 90; Short=ANAC090;	NAC
CSS0010889	2.03666	3.84892e-05	0.000276183	K14486 auxin response factor | (RefSeq) auxin response factor 19-like (A)	ko04075: Plant hormone signal transduction	LOB domain-containing protein 1-like [Camellia sinensis]	LBD11_ARATH RecName: Full=LOB domain-containing protein 11; AltName: Full=ASYMMETRIC LEAVES 2-like protein 7; Short=AS2-like protein 7;	LOB
CSS0011081	1.52858	2.38938e-29	1.26803e-27	K18834 WRKY transcription factor 1 | (RefSeq) WRKY transcription factor 1-like isoform X1 (A)	ko04626: Plant-pathogen interaction	probable WRKY transcription factor 40 isoform X1 [Camellia sinensis]	WRK40_ARATH RecName: Full=Probable WRKY transcription factor 40 {ECO:0000303|Ref.1}; AltName: Full=WRKY DNA-binding protein 40 {ECO:0000303|Ref.1};	WRKY
CSS0012583	-1.37811	1.39306e-12	2.61889e-11	K26213 transcription factor FAMA | (RefSeq) transcription factor FAMA isoform X1 (A)	--	transcription factor bHLH96-like [Camellia sinensis]	BH094_ARATH RecName: Full=Transcription factor bHLH94; AltName: Full=Basic helix-loop-helix protein 94; Short=AtbHLH94; Short=bHLH 94; AltName: Full=Transcription factor EN 16; AltName: Full=bHLH transcription factor bHLH094;	bHLH
CSS0012589	-1.19509	2.11367e-48	2.20515e-46	K14016 ubiquitin fusion degradation protein 1 | (RefSeq) LOW QUALITY PROTEIN: ubiquitin fusion degradation protein 1 homolog (A)	ko04141: Protein processing in endoplasmic reticulum	NAC domain-containing protein 35-like isoform X3 [Camellia sinensis]	NAC35_ARATH RecName: Full=NAC domain-containing protein 35 {ECO:0000303|PubMed:15029955}; Short=ANAC035 {ECO:0000303|PubMed:15029955}; AltName: Full=Protein LONG VEGETATIVE PHASE 1 {ECO:0000303|PubMed:17653269}; Short=AtLOV1 {ECO:0000303|PubMed:17653269};	NAC
CSS0013312	1.44619	0.000521755	0.0029448	K09286 EREBP-like factor | (RefSeq) ethylene-responsive transcription factor 4-like (A)	--	ethylene-responsive transcription factor ERF109-like [Camellia sinensis]	EF109_ARATH RecName: Full=Ethylene-responsive transcription factor ERF109;	AP2/ERF-ERF
CSS0013568	-1.69975	1.19989e-28	6.13346e-27	K09286 EREBP-like factor | (RefSeq) ethylene-responsive transcription factor ERF060-like (A)	--	ethylene-responsive transcription factor ERF061-like [Camellia sinensis]	ERF61_ARATH RecName: Full=Ethylene-responsive transcription factor ERF061;	AP2/ERF-ERF
CSS0013638	2.43856	1.19393e-34	7.78168e-33	K13424 WRKY transcription factor 33 | (RefSeq) probable WRKY transcription factor 33 (A)	ko04016: MAPK signaling pathway - plant; ko04626: Plant-pathogen interaction	probable WRKY transcription factor 33 [Camellia sinensis]	WRK33_ARATH RecName: Full=Probable WRKY transcription factor 33; AltName: Full=WRKY DNA-binding protein 33;	WRKY
CSS0013701	1.42363	1.97866e-162	1.47521e-159	K13424 WRKY transcription factor 33 | (RefSeq) WRKY transcription factor WRKY24-like (A)	ko04016: MAPK signaling pathway - plant; ko04626: Plant-pathogen interaction	hypothetical protein TEA_002238 [Camellia sinensis var. sinensis]	WRK24_ORYSI RecName: Full=WRKY transcription factor WRKY24 {ECO:0000303|PubMed:16919842}; Short=OsWRKY24 {ECO:0000303|PubMed:16919842};	WRKY
CSS0014079	1.35175	2.20867e-28	1.11779e-26	K09419 heat shock transcription factor, other eukaryote | (RefSeq) heat shock factor protein HSF30 (A)	--	heat shock factor protein HSF30 [Camellia sinensis]	HSF30_SOLPE RecName: Full=Heat shock factor protein HSF30; AltName: Full=Heat shock transcription factor 30; Short=HSTF 30; AltName: Full=Heat stress transcription factor;	HSF
CSS0014476	1.04354	1.60933e-06	1.45459e-05	K09422 transcription factor MYB, plant | (RefSeq) transcription factor MYB14-like (A)	--	transcription factor MYB14-like [Camellia sinensis]	MYB14_ARATH RecName: Full=Transcription factor MYB14 {ECO:0000303|PubMed:9839469}; AltName: Full=Myb-related protein 14 {ECO:0000303|PubMed:9839469}; Short=AtMYB14 {ECO:0000303|PubMed:9839469}; Short=MYB14At {ECO:0000303|PubMed:9839469};	MYB
CSS0014675	1.79242	2.90918e-18	8.37361e-17	K09338 homeobox-leucine zipper protein | (RefSeq) homeobox-leucine zipper protein ATHB-12-like (A)	--	homeobox-leucine zipper protein ATHB-12-like [Camellia sinensis]	ATHB7_ARATH RecName: Full=Homeobox-leucine zipper protein ATHB-7; AltName: Full=HD-ZIP protein ATHB-7; AltName: Full=Homeodomain transcription factor ATHB-7;	HB-HD-ZIP
CSS0014988	1.19363	0.00142848	0.00718776	K13434 pathogenesis-related genes transcriptional activator PTI6 | (RefSeq) pathogenesis-related genes transcriptional activator PTI6-like (A)	ko04626: Plant-pathogen interaction	ethylene-responsive transcription factor CRF4-like [Camellia sinensis]	CRF4_ARATH RecName: Full=Ethylene-responsive transcription factor CRF4; AltName: Full=Protein CYTOKININ RESPONSE FACTOR 4;	AP2/ERF-ERF
CSS0016632	2.08193	0.000305059	0.00181492	K09422 transcription factor MYB, plant | (RefSeq) myb-related protein 308-like (A)	--	myb-related protein 308-like [Camellia sinensis]	MYB1_CROXC RecName: Full=Transcription factor MYB1 {ECO:0000305}; AltName: Full=Myb-related protein 1 {ECO:0000303|PubMed:31004005}; Short=CcMYB1 {ECO:0000303|PubMed:31004005};	MYB
CSS0017378	-1.53637	4.30957e-07	4.23858e-06	K25870 zinc finger protein IDD3/4/5/6/7/8/9/10/11/12/13 | (RefSeq) LOW QUALITY PROTEIN: protein indeterminate-domain 5, chloroplastic-like (A)	--	zinc finger protein WIP2-like [Camellia sinensis]	ZWIP2_ARATH RecName: Full=Zinc finger protein WIP2; AltName: Full=Protein NO TRANSMITTING TRACT; AltName: Full=WIP-domain protein 2 {ECO:0000303|PubMed:11782451}; Short=AtWIP2 {ECO:0000303|PubMed:11782451};	C2H2
CSS0018024	1.21394	0.0131578	0.0482148	--	--	DNA-binding protein S1FA2 [Camellia lanceoleosa]	S1FA_SPIOL RecName: Full=DNA-binding protein S1FA;	S1Fa-like
CSS0018417	8.70366	1.48205e-12	2.78104e-11	K17604 zinc finger SWIM domain-containing protein 3 | (RefSeq) protein FAR1-RELATED SEQUENCE 6-like (A)	--	protein FAR1-RELATED SEQUENCE 6-like [Camellia sinensis]	FAR1_ARATH RecName: Full=Protein FAR-RED IMPAIRED RESPONSE 1;	FAR1
CSS0018453	1.57057	6.02522e-09	7.63911e-08	K09422 transcription factor MYB, plant | (RefSeq) transcription factor MYB7-like isoform X1 (A)	--	transcription factor MYB7-like isoform X1 [Camellia sinensis]	MYB5_ARATH RecName: Full=Transcription repressor MYB5; AltName: Full=AtM2; AltName: Full=Myb-related protein 5; Short=AtMYB5;	MYB
CSS0018561	3.19884	1.23826e-41	1.05729e-39	--	--	transcription factor bHLH162-like isoform X1 [Camellia sinensis]	BH162_ARATH RecName: Full=Transcription factor bHLH162; AltName: Full=Basic helix-loop-helix protein 162; Short=AtbHLH162 {ECO:0000303|PubMed:14600211}; Short=bHLH 162; AltName: Full=bHLH transcription factor bHLH162;	bHLH
CSS0018690	-1.45051	0.002428	0.0114043	K09422 transcription factor MYB, plant | (RefSeq) transcription factor MYB41 (A)	--	transcription factor MYB41 [Camellia sinensis]	MYB17_ARATH RecName: Full=Transcription factor MYB17 {ECO:0000305}; AltName: Full=Myb-related protein 17 {ECO:0000303|PubMed:11597504}; Short=AtMYB17 {ECO:0000303|PubMed:11597504}; AltName: Full=Protein LATE MERISTEM IDENTITY 2;	MYB
CSS0018697	-1.68814	2.19481e-05	0.00016533	K03263 translation initiation factor 5A | (RefSeq) eukaryotic translation initiation factor 5A-4-like isoform X1 (A)	--	transcription factor BEE 2-like [Camellia sinensis]	BH063_ARATH RecName: Full=Transcription factor bHLH63; AltName: Full=Basic helix-loop-helix protein 63; Short=AtbHLH63; Short=bHLH 63; AltName: Full=Protein CRYPTOCHROME INTERACTING BASIC-HELIX-LOOP-HELIX 1; AltName: Full=Transcription factor EN 84; AltName: Full=bHLH transcription factor bHLH063;	bHLH
CSS0018845	1.42206	0.000405105	0.00233823	K25870 zinc finger protein IDD3/4/5/6/7/8/9/10/11/12/13 | (RefSeq) protein indeterminate-domain 5, chloroplastic-like (A)	--	protein indeterminate-domain 5, chloroplastic-like [Camellia sinensis]	IDD4_ARATH RecName: Full=Protein indeterminate-domain 4, chloroplastic {ECO:0000303|PubMed:16784536}; Flags: Precursor;	C2H2
CSS0019068	1.65562	0.00132698	0.00672354	--	--	transcription factor bHLH92 isoform X1 [Camellia sinensis]	BH092_ARATH RecName: Full=Transcription factor bHLH92; AltName: Full=Basic helix-loop-helix protein 92; Short=AtbHLH92; Short=bHLH 92; AltName: Full=Transcription factor EN 22; AltName: Full=bHLH transcription factor bHLH092;	bHLH
CSS0019162	-2.30757	0.00200334	0.00965899	K03263 translation initiation factor 5A | (RefSeq) eukaryotic translation initiation factor 5A-4-like isoform X1 (A)	--	hypothetical protein HYC85_028867 [Camellia sinensis]	BH137_ARATH RecName: Full=Transcription factor bHLH137; AltName: Full=Basic helix-loop-helix protein 137; Short=AtbHLH137; Short=bHLH 137; AltName: Full=Transcription factor EN 89; AltName: Full=bHLH transcription factor bHLH137;	bHLH
CSS0019249	1.03497	1.30565e-13	2.65721e-12	K26214 transcription factor FER-LIKE IRON | (RefSeq) transcription factor FER-LIKE IRON DEFICIENCY-INDUCED TRANSCRIPTION FACTOR-like (A)	--	transcription factor bHLH35-like isoform X2 [Camellia sinensis]	BH035_ARATH RecName: Full=Transcription factor bHLH35; AltName: Full=Basic helix-loop-helix protein 35; Short=AtbHLH35; Short=bHLH 35; AltName: Full=Transcription factor EN 41; AltName: Full=bHLH transcription factor bHLH035;	bHLH
CSS0019338	1.16088	1.35199e-40	1.12303e-38	K13425 WRKY transcription factor 22 | (RefSeq) WRKY transcription factor 22 (A)	ko04016: MAPK signaling pathway - plant; ko04626: Plant-pathogen interaction	probable WRKY transcription factor 17 [Camellia sinensis]	WRK17_ARATH RecName: Full=Probable WRKY transcription factor 17; AltName: Full=WRKY DNA-binding protein 17;	WRKY
CSS0019384	2.45837	8.12824e-21	2.72738e-19	K14016 ubiquitin fusion degradation protein 1 | (RefSeq) LOW QUALITY PROTEIN: ubiquitin fusion degradation protein 1 homolog (A)	ko04141: Protein processing in endoplasmic reticulum	NAC domain-containing protein 91-like [Camellia sinensis]	NAC62_ARATH RecName: Full=NAC domain-containing protein 62 {ECO:0000303|PubMed:15029955}; Short=ANAC062 {ECO:0000303|PubMed:15029955}; AltName: Full=Protein NTM1-like 6 {ECO:0000303|PubMed:17158162};	NAC
CSS0019914	1.80487	4.14343e-13	8.1556e-12	K09419 heat shock transcription factor, other eukaryote | (RefSeq) heat stress transcription factor B-3-like (A)	--	hypothetical protein HYC85_022368 [Camellia sinensis]	HSFB3_ARATH RecName: Full=Heat stress transcription factor B-3; Short=AtHsfB3; AltName: Full=AtHsf-05;	HSF
CSS0020108	1.40726	0.000247459	0.00150564	--	--	trihelix transcription factor GT-3b [Camellia sinensis]	TGT3B_ARATH RecName: Full=Trihelix transcription factor GT-3b; AltName: Full=Transcription factor GT-1-like; AltName: Full=Trihelix DNA-binding protein GT-3b;	Trihelix
CSS0020123	1.13559	1.63116e-122	7.33256e-120	K14494 DELLA protein | (RefSeq) DELLA protein SLR1-like (A)	ko04075: Plant hormone signal transduction	scarecrow-like protein 21 [Camellia sinensis]	CIGR1_ORYSJ RecName: Full=Chitin-inducible gibberellin-responsive protein 1;	GRAS
CSS0020944	1.28317	4.46011e-37	3.19289e-35	K09286 EREBP-like factor | (RefSeq) dehydration-responsive element-binding protein 2C-like (A)	--	dehydration-responsive element-binding protein 2A-like [Camellia sinensis]	DRE2A_ARATH RecName: Full=Dehydration-responsive element-binding protein 2A {ECO:0000303|PubMed:10809011, ECO:0000303|PubMed:9707537}; Short=Protein DREB2A {ECO:0000303|PubMed:10809011, ECO:0000303|PubMed:9707537};	AP2/ERF-ERF
CSS0021023	2.35138	1.1857e-267	3.29495e-264	--	--	zinc finger protein ZAT10-like [Camellia sinensis]	ZAT10_ARATH RecName: Full=Zinc finger protein ZAT10; AltName: Full=Salt-tolerance zinc finger;	C2H2
CSS0021082	1.94716	0.00288924	0.0132849	K14516 ethylene-responsive transcription factor 1 | (RefSeq) ethylene-responsive transcription factor 1B-like (A)	ko04016: MAPK signaling pathway - plant; ko04075: Plant hormone signal transduction	ethylene-responsive transcription factor 1B-like [Camellia sinensis]	ERF92_ARATH RecName: Full=Ethylene-responsive transcription factor 1B; Short=AtERF1B; AltName: Full=Ethylene-responsive element-binding factor 1B; Short=EREBP-1B;	AP2/ERF-ERF
CSS0021156	2.29766	6.0841e-05	0.000421817	K13426 WRKY transcription factor 29 | (RefSeq) WRKY transcription factor 22-like (A)	ko04016: MAPK signaling pathway - plant; ko04626: Plant-pathogen interaction	WRKY transcription factor 22-like [Camellia sinensis]	WRK22_ARATH RecName: Full=WRKY transcription factor 22; AltName: Full=WRKY DNA-binding protein 22;	WRKY
CSS0021525	-1.10741	0.00410049	0.0179242	K09422 transcription factor MYB, plant | (RefSeq) transcription factor MYB86-like (A)	--	hypothetical protein HYC85_029219 [Camellia sinensis]	MYB86_ARATH RecName: Full=Transcription factor MYB86; AltName: Full=Myb homolog 4; Short=AtMyb4; AltName: Full=Myb-related protein 86; Short=AtMYB86;	MYB
CSS0021675	2.32263	9.28172e-07	8.67657e-06	K09422 transcription factor MYB, plant | (RefSeq) myb-related protein Zm38-like (A)	--	myb-related protein Zm38-like [Camellia sinensis]	MYB12_ARATH RecName: Full=Transcription factor MYB12 {ECO:0000303|PubMed:9839469}; AltName: Full=Myb-related protein 12 {ECO:0000303|PubMed:9839469}; Short=AtMYB12 {ECO:0000303|PubMed:9839469}; AltName: Full=Protein PRODUCTION OF FLAVONOL GLYCOSIDES 1 {ECO:0000303|PubMed:17419845};	MYB
CSS0021684	2.15422	0.00136762	0.0069134	K18835 WRKY transcription factor 2 | (RefSeq) probable WRKY transcription factor 2 (A)	ko04626: Plant-pathogen interaction	WRKY transcription factor 23-like [Camellia sinensis]	WRK71_ARATH RecName: Full=WRKY transcription factor 71; AltName: Full=WRKY DNA-binding protein 71;	WRKY
CSS0021954	1.75444	4.79046e-63	7.58729e-61	K09286 EREBP-like factor | (RefSeq) dehydration-responsive element-binding protein 1A-like (A)	--	hypothetical protein HYC85_026610 [Camellia sinensis]	DRE1D_ARATH RecName: Full=Dehydration-responsive element-binding protein 1D; Short=Protein DREB1D; AltName: Full=C-repeat/dehydration-responsive element-binding factor 4; Short=C-repeat-binding factor 4; Short=CRT/DRE-binding factor 4;	AP2/ERF-ERF
CSS0022566	2.88713	2.09506e-126	9.8526e-124	K14494 DELLA protein | (RefSeq) DELLA protein GAI1-like (A)	ko04075: Plant hormone signal transduction	scarecrow-like protein 13 [Camellia sinensis]	SCL13_ARATH RecName: Full=Scarecrow-like protein 13; Short=AtSCL13; AltName: Full=GRAS family protein 24; Short=AtGRAS-24;	GRAS
CSS0022987	1.77783	0.00114595	0.00590716	K14016 ubiquitin fusion degradation protein 1 | (RefSeq) LOW QUALITY PROTEIN: ubiquitin fusion degradation protein 1 homolog (A)	ko04141: Protein processing in endoplasmic reticulum	NAC domain-containing protein 90 [Camellia lanceoleosa]	NAC90_ARATH RecName: Full=NAC domain-containing protein 90; Short=ANAC090;	NAC
CSS0023333	1.6805	0.000703345	0.00384406	--	--	uncharacterized protein LOC114314387 isoform X1 [Camellia sinensis]	C3H55_ORYSJ RecName: Full=Zinc finger CCCH domain-containing protein 55; Short=OsC3H55;	C3H
CSS0023344	2.97457	3.87485e-21	1.319e-19	K13424 WRKY transcription factor 33 | (RefSeq) WRKY transcription factor WRKY24-like (A)	ko04016: MAPK signaling pathway - plant; ko04626: Plant-pathogen interaction	probable WRKY transcription factor 75 [Camellia sinensis]	WRK75_ARATH RecName: Full=Probable WRKY transcription factor 75; AltName: Full=WRKY DNA-binding protein 75;	WRKY
CSS0023796	-1.15714	0.000623353	0.00345318	K09422 transcription factor MYB, plant | (RefSeq) transcription factor MYB82-like (A)	--	transcription factor MYB82-like [Camellia sinensis]	MYB82_ARATH RecName: Full=Transcription factor MYB82; AltName: Full=Myb-related protein 82; Short=AtMYB82;	MYB
CSS0024387	1.34478	0.00948668	0.036661	K13425 WRKY transcription factor 22 | (RefSeq) WRKY transcription factor 22 (A)	ko04016: MAPK signaling pathway - plant; ko04626: Plant-pathogen interaction	WRKY DNA-binding transcription factor 70-like [Camellia sinensis]	WRK70_SOLLC RecName: Full=WRKY DNA-binding transcription factor 70 {ECO:0000303|PubMed:21898085}; Short=SlWRKY70 {ECO:0000303|PubMed:21898085};	WRKY
CSS0024454	7.11454	8.21747e-08	8.92967e-07	K09286 EREBP-like factor | (RefSeq) ethylene-responsive transcription factor ERN1-like (A)	--	ethylene-responsive transcription factor ERN1-like [Camellia sinensis]	ERN1_MEDTR RecName: Full=Ethylene-responsive transcription factor ERN1 {ECO:0000305}; Short=ERF transcription factor ERN1 {ECO:0000305}; AltName: Full=NF box-binding protein 1 {ECO:0000303|PubMed:17827349}; AltName: Full=Protein ERF REQUIRED FOR NODULATION 1 {ECO:0000303|PubMed:17827349};	AP2/ERF-ERF
CSS0024471	2.23695	4.69349e-07	4.58959e-06	--	--	NAC domain-containing protein 73 [Camellia lanceoleosa]	NAC73_ARATH RecName: Full=NAC domain-containing protein 73 {ECO:0000303|PubMed:15029955}; Short=ANAC073 {ECO:0000303|PubMed:15029955}; AltName: Full=Protein SECONDARY WALL-ASSOCIATED NAC DOMAIN PROTEIN 2 {ECO:0000303|PubMed:18952777};	NAC
CSS0024477	3.07971	4.88621e-14	1.03651e-12	K09422 transcription factor MYB, plant | (RefSeq) transcription factor MYB62-like (A)	--	transcription factor MYB62-like [Camellia sinensis]	MYB62_ARATH RecName: Full=Transcription factor MYB62 {ECO:0000303|PubMed:9839469}; AltName: Full=Myb-related protein 62 {ECO:0000303|PubMed:9839469}; Short=AtMYB62 {ECO:0000303|PubMed:9839469};	MYB
CSS0024718	-1.41703	8.99066e-23	3.3804e-21	K07025 putative hydrolase of the HAD superfamily | (RefSeq) uncharacterized protein LOC114292903 (A)	--	LOB domain-containing protein 37-like [Camellia sinensis]	LBD37_ARATH RecName: Full=LOB domain-containing protein 37; AltName: Full=ASYMMETRIC LEAVES 2-like protein 39; Short=AS2-like protein 39;	LOB
CSS0024910	1.39066	4.90799e-17	1.29782e-15	K13426 WRKY transcription factor 29 | (RefSeq) probable WRKY transcription factor 29 (A)	ko04016: MAPK signaling pathway - plant; ko04626: Plant-pathogen interaction	WRKY DNA-binding transcription factor 70-like [Camellia sinensis]	WRK70_ARATH RecName: Full=Probable WRKY transcription factor 70 {ECO:0000303|Ref.1}; AltName: Full=WRKY DNA-binding protein 70 {ECO:0000303|Ref.1};	WRKY
CSS0025009	1.31176	2.03814e-05	0.000154557	K14016 ubiquitin fusion degradation protein 1 | (RefSeq) LOW QUALITY PROTEIN: ubiquitin fusion degradation protein 1 homolog (A)	ko04141: Protein processing in endoplasmic reticulum	hypothetical protein HYC85_009512 [Camellia sinensis]	NAC6_SOYBN RecName: Full=NAC domain-containing protein 6 {ECO:0000303|PubMed:16919368}; Short=GmNAC6 {ECO:0000303|PubMed:16919368};	NAC
CSS0025246	1.42745	1.13631e-141	6.81074e-139	K09286 EREBP-like factor | (RefSeq) ethylene-responsive transcription factor 4-like (A)	--	ethylene-responsive transcription factor 4-like [Camellia sinensis]	ERF4_TOBAC RecName: Full=Ethylene-responsive transcription factor 4; AltName: Full=Ethylene-responsive element-binding factor 3; Short=EREBP-3; AltName: Full=Ethylene-responsive element-binding factor 4 homolog; AltName: Full=NtERF3;	AP2/ERF-ERF
CSS0025808	2.20803	0.00591342	0.02458	K25786 bZIP transcription factor 1/2/11/44/53 | (RefSeq) bZIP transcription factor 53-like (A)	--	bZIP transcription factor 53-like [Camellia sinensis]	BZP53_ARATH RecName: Full=bZIP transcription factor 53 {ECO:0000303|PubMed:11906833}; Short=AtbZIP53 {ECO:0000303|PubMed:11906833};	bZIP
CSS0026183	1.13957	0.000257946	0.00156168	K14016 ubiquitin fusion degradation protein 1 | (RefSeq) LOW QUALITY PROTEIN: ubiquitin fusion degradation protein 1 homolog (A)	ko04141: Protein processing in endoplasmic reticulum	NAC domain-containing protein 91-like isoform X1 [Camellia sinensis]	NAC91_ARATH RecName: Full=NAC domain-containing protein 91 {ECO:0000303|PubMed:15029955}; Short=ANAC091 {ECO:0000303|PubMed:15029955}; AltName: Full=TCV-interacting protein {ECO:0000303|PubMed:11041886};	NAC
CSS0026328	-1.55555	8.94041e-08	9.67057e-07	K09422 transcription factor MYB, plant | (RefSeq) transcription factor WER-like isoform X1 (A)	--	transcription factor WER-like isoform X1 [Camellia sinensis]	WER_ARATH RecName: Full=Transcription factor WER; AltName: Full=Myb-related protein 66; Short=AtMYB66; AltName: Full=Protein WEREWOLF;	MYB-related
CSS0026968	1.00475	4.5227e-09	5.80638e-08	K14016 ubiquitin fusion degradation protein 1 | (RefSeq) LOW QUALITY PROTEIN: ubiquitin fusion degradation protein 1 homolog (A)	ko04141: Protein processing in endoplasmic reticulum	hypothetical protein HYC85_009512 [Camellia sinensis]	NAC6_SOYBN RecName: Full=NAC domain-containing protein 6 {ECO:0000303|PubMed:16919368}; Short=GmNAC6 {ECO:0000303|PubMed:16919368};	NAC
CSS0027174	-1.18791	0.000290639	0.00173588	K09285 AP2-like factor, ANT lineage | (RefSeq) AP2-like ethylene-responsive transcription factor At1g16060 isoform X1 (A)	--	hypothetical protein TEA_012490 [Camellia sinensis var. sinensis]	AP2L1_ARATH RecName: Full=AP2-like ethylene-responsive transcription factor At1g16060;	AP2/ERF-AP2
CSS0027548	-1.8249	4.22707e-08	4.79455e-07	--	--	squamosa promoter-binding-like protein 8 [Camellia sinensis]	SPL8_ARATH RecName: Full=Squamosa promoter-binding-like protein 8;	SBP
CSS0027575	-1.4552	4.63506e-07	4.53535e-06	K14016 ubiquitin fusion degradation protein 1 | (RefSeq) LOW QUALITY PROTEIN: ubiquitin fusion degradation protein 1 homolog (A)	ko04141: Protein processing in endoplasmic reticulum	NAC domain-containing protein 43 [Camellia lanceoleosa]	NAC43_ARATH RecName: Full=NAC domain-containing protein 43; Short=ANAC043; AltName: Full=Protein EMBRYO DEFECTIVE 2301; AltName: Full=Protein NAC SECONDARY WALL THICKENING PROMOTING FACTOR 1;	NAC
CSS0027812	1.92402	4.56461e-118	1.91138e-115	K14494 DELLA protein | (RefSeq) DELLA protein GAI1-like (A)	ko04075: Plant hormone signal transduction	scarecrow-like protein 14 [Camellia sinensis]	SCL14_ARATH RecName: Full=Scarecrow-like protein 14; Short=AtSCL14; AltName: Full=GRAS family protein 2; Short=AtGRAS-2;	GRAS
CSS0027874	-1.80999	2.31932e-05	0.000173682	K26274 PHD finger protein ALFIN-LIKE | (RefSeq) PHD finger protein ALFIN-LIKE 4 (A)	--	PHD finger protein ALFIN-LIKE 4 [Camellia sinensis]	ALFL4_ARATH RecName: Full=PHD finger protein ALFIN-LIKE 4; Short=Protein AL4;	Alfin-like
CSS0028484	-1.38727	6.3525e-06	5.26384e-05	K09285 AP2-like factor, ANT lineage | (RefSeq) AP2-like ethylene-responsive transcription factor CRL5 (A)	--	AP2-like ethylene-responsive transcription factor CRL5 [Camellia sinensis]	ANT_ARATH RecName: Full=AP2-like ethylene-responsive transcription factor ANT {ECO:0000303|PubMed:8742706, ECO:0000303|PubMed:8742707}; AltName: Full=Complementing a protein kinase C mutant protein 1; AltName: Full=Protein AINTEGUMENTA {ECO:0000303|PubMed:8742706, ECO:0000303|PubMed:8742707}; AltName: Full=Protein DRAGON; AltName: Full=Protein OVULE MUTANT {ECO:0000303|PubMed:12271029};	AP2/ERF-AP2
CSS0028565	2.28732	9.26261e-85	2.26512e-82	K13424 WRKY transcription factor 33 | (RefSeq) WRKY transcription factor WRKY24-like (A)	ko04016: MAPK signaling pathway - plant; ko04626: Plant-pathogen interaction	probable WRKY transcription factor 40 [Camellia sinensis]	WRK40_ARATH RecName: Full=Probable WRKY transcription factor 40 {ECO:0000303|Ref.1}; AltName: Full=WRKY DNA-binding protein 40 {ECO:0000303|Ref.1};	WRKY
CSS0028575	-1.12778	0.00315404	0.0143173	K09338 homeobox-leucine zipper protein | (RefSeq) homeobox-leucine zipper protein ATHB-13-like isoform X1 (A)	--	hypothetical protein TEA_023011 [Camellia sinensis var. sinensis]	ATB13_ARATH RecName: Full=Homeobox-leucine zipper protein ATHB-13; AltName: Full=HD-ZIP protein ATHB-13; AltName: Full=Homeodomain transcription factor ATHB-13;	HB-HD-ZIP
CSS0028845	-1.03633	0.00670647	0.0273593	K09422 transcription factor MYB, plant | (RefSeq) myb-related protein 330-like (A)	--	myb-related protein 330-like [Camellia sinensis]	MY123_ACTCC RecName: Full=Transcription factor MYB123 {ECO:0000305}; AltName: Full=Myb-related protein 123 {ECO:0000305}; Short=AcMYB123 {ECO:0000303|PubMed:30912865};	MYB
CSS0029116	1.16551	1.77496e-17	4.87484e-16	K13424 WRKY transcription factor 33 | (RefSeq) WRKY transcription factor WRKY24-like (A)	ko04016: MAPK signaling pathway - plant; ko04626: Plant-pathogen interaction	hypothetical protein HYC85_028631 [Camellia sinensis]	WRK40_ARATH RecName: Full=Probable WRKY transcription factor 40 {ECO:0000303|Ref.1}; AltName: Full=WRKY DNA-binding protein 40 {ECO:0000303|Ref.1};	WRKY
CSS0030102	2.6204	8.85277e-07	8.31116e-06	K14016 ubiquitin fusion degradation protein 1 | (RefSeq) LOW QUALITY PROTEIN: ubiquitin fusion degradation protein 1 homolog (A)	ko04141: Protein processing in endoplasmic reticulum	NAC domain-containing protein 22-like [Camellia sinensis]	NAC6_SOYBN RecName: Full=NAC domain-containing protein 6 {ECO:0000303|PubMed:16919368}; Short=GmNAC6 {ECO:0000303|PubMed:16919368};	NAC
CSS0030224	2.2866	2.58868e-05	0.000191739	--	--	hypothetical protein TEA_016528 [Camellia sinensis var. sinensis]	Y4869_ORYSJ RecName: Full=B3 domain-containing protein Os04g0386900;	B3
CSS0031180	-1.42127	1.61728e-11	2.75569e-10	K09522 DnaJ homolog subfamily C member 2 | (RefSeq) dnaJ homolog subfamily C member 2 (A)	--	protein RADIALIS-like 1 [Camellia sinensis]	RADL1_ARATH RecName: Full=Protein RADIALIS-like 1; Short=AtRL1; Short=Protein RAD-like 1; AltName: Full=Protein RADIALIS-LIKE SANT/MYB 2; Short=Protein RSM2;	MYB-related
CSS0031868	1.5012	5.73572e-70	1.01347e-67	K14494 DELLA protein | (RefSeq) DELLA protein SLR1-like (A)	ko04075: Plant hormone signal transduction	scarecrow-like protein 33 [Camellia sinensis]	SCL14_ARATH RecName: Full=Scarecrow-like protein 14; Short=AtSCL14; AltName: Full=GRAS family protein 2; Short=AtGRAS-2;	GRAS
CSS0031905	1.37442	1.5379e-113	6.10525e-111	K13464 jasmonate ZIM domain-containing protein | (RefSeq) protein TIFY 10A (A)	ko04075: Plant hormone signal transduction	protein TIFY 10A [Camellia sinensis]	TI10A_ARATH RecName: Full=Protein TIFY 10A {ECO:0000303|PubMed:17499004}; AltName: Full=Jasmonate ZIM domain-containing protein 1 {ECO:0000303|PubMed:17637675, ECO:0000303|PubMed:19151223};	Tify
CSS0031981	1.26508	1.20631e-05	9.54311e-05	K18834 WRKY transcription factor 1 | (RefSeq) WRKY transcription factor 1-like isoform X1 (A)	ko04626: Plant-pathogen interaction	probable WRKY transcription factor 40 [Camellia sinensis]	WRK40_ARATH RecName: Full=Probable WRKY transcription factor 40 {ECO:0000303|Ref.1}; AltName: Full=WRKY DNA-binding protein 40 {ECO:0000303|Ref.1};	WRKY
CSS0032006	-1.0643	5.49358e-46	5.34802e-44	--	--	B3 domain-containing transcription factor VRN1 [Camellia lanceoleosa]	VRN1_ARATH RecName: Full=B3 domain-containing transcription factor VRN1; AltName: Full=Protein VERNALIZATION 1;	B3
CSS0032040	1.74372	1.38891e-15	3.35093e-14	K09422 transcription factor MYB, plant | (RefSeq) transcription factor MYB73-like (A)	--	transcription factor MYB73-like [Camellia sinensis]	MYB73_ARATH RecName: Full=Transcription factor MYB73 {ECO:0000303|PubMed:11597504}; AltName: Full=Myb-related protein 73 {ECO:0000303|PubMed:11597504}; Short=AtMYB73 {ECO:0000303|PubMed:11597504};	MYB
CSS0032541	1.85743	2.79116e-15	6.55301e-14	K09286 EREBP-like factor | (RefSeq) ethylene-responsive transcription factor TINY-like (A)	--	ethylene-responsive transcription factor ERF027-like [Camellia sinensis]	ERF26_ARATH RecName: Full=Ethylene-responsive transcription factor ERF026;	AP2/ERF-ERF
CSS0032956	1.40548	3.14846e-09	4.10939e-08	K09422 transcription factor MYB, plant | (RefSeq) myb-related protein 308-like isoform X1 (A)	--	transcription factor MYB5d [Camellia sinensis]	MYB5_ARATH RecName: Full=Transcription repressor MYB5; AltName: Full=AtM2; AltName: Full=Myb-related protein 5; Short=AtMYB5;	MYB
CSS0033018	2.64774	2.40376e-13	4.80563e-12	K09422 transcription factor MYB, plant | (RefSeq) transcription factor TRY-like isoform X1 (A)	--	MYB-like transcription factor ETC1 isoform X2 [Camellia sinensis]	ETC1_ARATH RecName: Full=MYB-like transcription factor ETC1; AltName: Full=Protein ENHANCER OF TRY AND CPC 1;	MYB-related
CSS0033421	1.96434	4.59145e-70	8.25596e-68	K13426 WRKY transcription factor 29 | (RefSeq) probable WRKY transcription factor 29 (A)	ko04016: MAPK signaling pathway - plant; ko04626: Plant-pathogen interaction	probable WRKY transcription factor 53 [Camellia sinensis]	WRK53_ARATH RecName: Full=Probable WRKY transcription factor 53 {ECO:0000303|PubMed:17369373}; AltName: Full=WRKY DNA-binding protein 53 {ECO:0000303|PubMed:17369373};	WRKY
CSS0033437	1.37379	3.49163e-05	0.00025304	K09286 EREBP-like factor | (RefSeq) ethylene-responsive transcription factor ERN1-like (A)	--	ethylene-responsive transcription factor ERN1-like [Camellia sinensis]	ERN1_MEDTR RecName: Full=Ethylene-responsive transcription factor ERN1 {ECO:0000305}; Short=ERF transcription factor ERN1 {ECO:0000305}; AltName: Full=NF box-binding protein 1 {ECO:0000303|PubMed:17827349}; AltName: Full=Protein ERF REQUIRED FOR NODULATION 1 {ECO:0000303|PubMed:17827349};	AP2/ERF-ERF
CSS0033978	2.25533	0.000983483	0.00516726	K09422 transcription factor MYB, plant | (RefSeq) transcription factor MYB4-like (A)	--	hypothetical protein HYC85_014113 [Camellia sinensis]	MYB4_ORYSJ RecName: Full=Transcription factor MYB4 {ECO:0000305}; AltName: Full=Myb-related protein 4 {ECO:0000305}; Short=OsMyb4 {ECO:0000303|PubMed:14675437}; AltName: Full=Transcription factor RLTR1 {ECO:0000312|EMBL:AAP92750.1};	MYB
CSS0033997	3.23647	2.01585e-146	1.25756e-143	K14494 DELLA protein | (RefSeq) DELLA protein GAI1-like (A)	ko04075: Plant hormone signal transduction	scarecrow-like protein 13 [Camellia sinensis]	SCL13_ARATH RecName: Full=Scarecrow-like protein 13; Short=AtSCL13; AltName: Full=GRAS family protein 24; Short=AtGRAS-24;	GRAS
CSS0034208	-1.17652	4.37362e-12	7.86428e-11	--	--	protein RADIALIS-like 4 [Camellia sinensis]	RADL6_ARATH RecName: Full=Protein RADIALIS-like 6; Short=AtRL6; Short=Protein RAD-like 6; AltName: Full=Protein RADIALIS-LIKE SANT/MYB 3; Short=Protein RSM3;	MYB-related
CSS0034430	2.43953	2.16217e-10	3.23668e-09	K13464 jasmonate ZIM domain-containing protein | (RefSeq) protein TIFY 9 (A)	ko04075: Plant hormone signal transduction	protein TIFY 9 [Camellia sinensis]	TIF9_ARATH RecName: Full=Protein TIFY 9; AltName: Full=Jasmonate ZIM domain-containing protein 10; AltName: Full=Protein JASMONATE-ASSOCIATED 1; AltName: Full=Protein JAZ10;	Tify
CSS0034462	2.14977	0.00218109	0.0103785	K09264 MADS-box transcription factor, plant | (RefSeq) floral homeotic protein GLOBOSA (A)	--	Agamous-like MADS-box protein AGL82 [Camellia lanceoleosa]	AGL82_ARATH RecName: Full=Agamous-like MADS-box protein AGL82 {ECO:0000305};	MADS-M-type
CSS0034576	1.50177	1.20976e-146	7.70415e-144	K09287 RAV-like factor | (RefSeq) AP2/ERF and B3 domain-containing transcription factor RAV1-like (A)	--	AP2/ERF and B3 domain-containing transcription factor RAV1-like [Camellia sinensis]	RAV2_ARATH RecName: Full=AP2/ERF and B3 domain-containing transcription repressor RAV2; AltName: Full=Ethylene-responsive transcription factor RAV2; AltName: Full=Protein RELATED TO ABI3/VP1 2; AltName: Full=Protein RELATED TO APETALA2 8; AltName: Full=Protein TEMPRANILLO 2;	AP2/ERF-RAV
CSS0034715	1.94172	2.62693e-12	4.83735e-11	K09422 transcription factor MYB, plant | (RefSeq) transcription factor MYB4-like (A)	--	transcription factor MYB4 [Camellia sinensis]	MYB4_ORYSJ RecName: Full=Transcription factor MYB4 {ECO:0000305}; AltName: Full=Myb-related protein 4 {ECO:0000305}; Short=OsMyb4 {ECO:0000303|PubMed:14675437}; AltName: Full=Transcription factor RLTR1 {ECO:0000312|EMBL:AAP92750.1};	MYB
CSS0035656	-1.93782	2.23536e-14	4.87031e-13	K09522 DnaJ homolog subfamily C member 2 | (RefSeq) dnaJ homolog subfamily C member 2 (A)	--	hypothetical protein HYC85_007708 [Camellia sinensis]	RADL1_ARATH RecName: Full=Protein RADIALIS-like 1; Short=AtRL1; Short=Protein RAD-like 1; AltName: Full=Protein RADIALIS-LIKE SANT/MYB 2; Short=Protein RSM2;	MYB-related
CSS0036139	1.81445	0.000207613	0.00128642	K14494 DELLA protein | (RefSeq) DELLA protein SLR1-like (A)	ko04075: Plant hormone signal transduction	hypothetical protein TEA_020355 [Camellia sinensis var. sinensis]	CIGR1_ORYSJ RecName: Full=Chitin-inducible gibberellin-responsive protein 1;	GRAS
CSS0036918	1.35888	7.20582e-30	3.89854e-28	K14016 ubiquitin fusion degradation protein 1 | (RefSeq) LOW QUALITY PROTEIN: ubiquitin fusion degradation protein 1 homolog (A)	ko04141: Protein processing in endoplasmic reticulum	NAC domain-containing protein 21/22 [Camellia sinensis]	NAC22_ARATH RecName: Full=NAC domain-containing protein 21/22; Short=ANAC021/ANAC022;	NAC
CSS0036919	1.21452	5.28744e-13	1.02947e-11	K09422 transcription factor MYB, plant | (RefSeq) myb-related protein 308-like (A)	--	hypothetical protein TEA_004154 [Camellia sinensis var. sinensis]	MY123_ACTCC RecName: Full=Transcription factor MYB123 {ECO:0000305}; AltName: Full=Myb-related protein 123 {ECO:0000305}; Short=AcMYB123 {ECO:0000303|PubMed:30912865};	MYB
CSS0037160	2.36396	1.51893e-25	6.60465e-24	K13424 WRKY transcription factor 33 | (RefSeq) probable WRKY transcription factor 33 (A)	ko04016: MAPK signaling pathway - plant; ko04626: Plant-pathogen interaction	probable WRKY transcription factor 33 [Camellia sinensis]	WRK33_ARATH RecName: Full=Probable WRKY transcription factor 33; AltName: Full=WRKY DNA-binding protein 33;	WRKY
CSS0037367	1.01718	0.00314843	0.0142961	K23047 E3 ubiquitin-protein ligase UNKL [EC:2.3.2.27] | (RefSeq) zinc finger CCCH domain-containing protein 2-like (A)	--	zinc finger CCCH domain-containing protein 20-like [Camellia sinensis]	C3H20_ARATH RecName: Full=Zinc finger CCCH domain-containing protein 20; Short=AtC3H20;	C3H
CSS0038906	1.00406	1.12756e-09	1.56172e-08	K14016 ubiquitin fusion degradation protein 1 | (RefSeq) LOW QUALITY PROTEIN: ubiquitin fusion degradation protein 1 homolog (A)	ko04141: Protein processing in endoplasmic reticulum	NAC domain-containing protein 100-like [Camellia sinensis]	NC100_ARATH RecName: Full=NAC domain-containing protein 100 {ECO:0000303|PubMed:15029955}; Short=ANAC100 {ECO:0000303|PubMed:15029955}; Short=AtNAC5;	NAC
CSS0039735	-3.09312	1.57898e-06	1.42927e-05	K07025 putative hydrolase of the HAD superfamily | (RefSeq) uncharacterized protein LOC114292903 (A)	--	LOB domain-containing protein 39-like [Camellia sinensis]	LBD39_ARATH RecName: Full=LOB domain-containing protein 39; AltName: Full=ASYMMETRIC LEAVES 2-like protein 41; Short=AS2-like protein 41;	LOB
CSS0040890	-1.7275	0.000128153	0.000832953	--	--	hypothetical protein TEA_000746 [Camellia sinensis var. sinensis]	GRF4_ORYSJ RecName: Full=Growth-regulating factor 4 {ECO:0000303|PubMed:15295073}; Short=OsGRF4 {ECO:0000303|PubMed:15295073}; AltName: Full=Protein GRAIN LENGTH AND WIDTH 2 {ECO:0000303|PubMed:27107174}; AltName: Full=Protein GRAIN SIZE ON CHROMOSOME 2 {ECO:0000303|PubMed:26187814}; AltName: Full=Protein PANICLE TRAITS 2 {ECO:0000303|PubMed:26936408}; AltName: Full=Transcription activator GRF4 {…	GRF
CSS0041387	1.64965	9.6679e-97	2.98514e-94	K14016 ubiquitin fusion degradation protein 1 | (RefSeq) LOW QUALITY PROTEIN: ubiquitin fusion degradation protein 1 homolog (A)	ko04141: Protein processing in endoplasmic reticulum	hypothetical protein HYC85_014826 [Camellia sinensis]	JA2L_SOLLC RecName: Full=NAC domain-containing protein JA2L {ECO:0000305}; AltName: Full=Protein JASMONIC ACID 2-LIKE {ECO:0000303|PubMed:25005917}; Short=Protein JA2-LIKE {ECO:0000303|PubMed:25005917};	NAC
CSS0041456	1.66629	0.00356467	0.015898	K09422 transcription factor MYB, plant | (RefSeq) transcription factor MYB73-like (A)	--	transcription factor MYB77-like [Camellia sinensis]	MYB77_ARATH RecName: Full=Transcription factor MYB77 {ECO:0000303|PubMed:11597504}; AltName: Full=Myb-related protein 77 {ECO:0000303|PubMed:11597504}; Short=AtMYB77 {ECO:0000303|PubMed:11597504}; AltName: Full=Myb-related protein R2 {ECO:0000303|PubMed:9678577}; Short=AtMYBR2 {ECO:0000303|PubMed:9678577};	MYB
CSS0042335	1.65072	2.68527e-45	2.54917e-43	--	--	NAC domain-containing protein 2-like isoform X2 [Camellia sinensis]	NAC2_ARATH RecName: Full=NAC domain-containing protein 2; Short=ANAC002;	NAC
CSS0043232	1.47115	2.17143e-114	8.73374e-112	K14016 ubiquitin fusion degradation protein 1 | (RefSeq) LOW QUALITY PROTEIN: ubiquitin fusion degradation protein 1 homolog (A)	ko04141: Protein processing in endoplasmic reticulum	NAC domain-containing protein 2-like [Camellia sinensis]	NAC2_ARATH RecName: Full=NAC domain-containing protein 2; Short=ANAC002;	NAC
CSS0043813	-1.40109	7.80049e-17	2.03625e-15	K03263 translation initiation factor 5A | (RefSeq) eukaryotic translation initiation factor 5A-4-like isoform X1 (A)	--	transcription factor bHLH79-like [Camellia sinensis]	BH079_ARATH RecName: Full=Transcription factor bHLH79; AltName: Full=Basic helix-loop-helix protein 79; Short=AtbHLH79; Short=bHLH 79; AltName: Full=Transcription factor EN 81; AltName: Full=bHLH transcription factor bHLH079;	bHLH
CSS0043967	1.53277	0.000701813	0.00383706	K14486 auxin response factor | (RefSeq) auxin response factor 19-like (A)	ko04075: Plant hormone signal transduction	LOB domain-containing protein 1-like [Camellia sinensis]	LBD1_ARATH RecName: Full=LOB domain-containing protein 1; AltName: Full=ASYMMETRIC LEAVES 2-like protein 8; Short=AS2-like protein 8;	LOB
CSS0044064	1.97233	3.02262e-60	4.48521e-58	K14016 ubiquitin fusion degradation protein 1 | (RefSeq) LOW QUALITY PROTEIN: ubiquitin fusion degradation protein 1 homolog (A)	ko04141: Protein processing in endoplasmic reticulum	NAC domain-containing protein 72-like [Camellia sinensis]	JA2L_SOLLC RecName: Full=NAC domain-containing protein JA2L {ECO:0000305}; AltName: Full=Protein JASMONIC ACID 2-LIKE {ECO:0000303|PubMed:25005917}; Short=Protein JA2-LIKE {ECO:0000303|PubMed:25005917};	NAC
CSS0044673	1.70121	2.05808e-95	6.1079e-93	K09286 EREBP-like factor | (RefSeq) ethylene-responsive transcription factor ERF023-like (A)	--	ethylene-responsive transcription factor ERF017-like [Camellia sinensis]	ERF17_ARATH RecName: Full=Ethylene-responsive transcription factor ERF017;	AP2/ERF-ERF
CSS0045071	2.88269	2.80823e-78	6.04522e-76	--	--	zinc finger protein ZAT10 [Camellia sinensis]	ZAT10_ARATH RecName: Full=Zinc finger protein ZAT10; AltName: Full=Salt-tolerance zinc finger;	C2H2
CSS0045449	-1.04519	0.00899713	0.0350483	K12129 pseudo-response regulator 7 | (RefSeq) two-component response regulator-like PRR37 isoform X1 (A)	ko04712: Circadian rhythm - plant	Zinc finger protein CONSTANS-LIKE 16 [Camellia lanceoleosa]	COL16_ARATH RecName: Full=Zinc finger protein CONSTANS-LIKE 16;	C2C2-CO-like
CSS0045811	1.65083	4.21555e-06	3.58844e-05	K03263 translation initiation factor 5A | (RefSeq) eukaryotic translation initiation factor 5A-4-like isoform X1 (A)	--	transcription factor bHLH49-like isoform X1 [Camellia sinensis]	BH049_ARATH RecName: Full=Transcription factor bHLH49; AltName: Full=Basic helix-loop-helix protein 49; Short=AtbHLH49; Short=bHLH 49; AltName: Full=Protein ACTIVATOR FOR CELL ELONGATION 1; AltName: Full=Transcription factor EN 82; AltName: Full=bHLH transcription factor bHLH049;	bHLH
CSS0047128	1.31228	2.07049e-82	4.68821e-80	K13424 WRKY transcription factor 33 | (RefSeq) probable WRKY transcription factor 33 (A)	ko04016: MAPK signaling pathway - plant; ko04626: Plant-pathogen interaction	probable WRKY transcription factor 31 [Camellia sinensis]	WRKY6_ARATH RecName: Full=WRKY transcription factor 6 {ECO:0000303|PubMed:11722756}; AltName: Full=WRKY DNA-binding protein 6 {ECO:0000303|PubMed:11722756}; Short=AtWRKY6 {ECO:0000303|PubMed:11722756};	WRKY
CSS0047133	1.30674	6.79159e-05	0.000467159	K20557 transcription factor VIP1 | (RefSeq) transcription factor VIP1-like (A)	ko04016: MAPK signaling pathway - plant	hypothetical protein HYC85_019719 [Camellia sinensis]	POF21_ARATH RecName: Full=Probable transcription factor PosF21; AltName: Full=bZIP transcription factor 59; Short=AtbZIP59;	bZIP
CSS0047135	-1.61942	1.84118e-13	3.71248e-12	K14016 ubiquitin fusion degradation protein 1 | (RefSeq) LOW QUALITY PROTEIN: ubiquitin fusion degradation protein 1 homolog (A)	ko04141: Protein processing in endoplasmic reticulum	NAC domain-containing protein 71-like [Camellia sinensis]	NAC71_ARATH RecName: Full=NAC domain-containing protein 71 {ECO:0000303|PubMed:15029955}; Short=ANAC071 {ECO:0000303|PubMed:15029955};	NAC
CSS0047466	1.10159	5.28715e-16	1.30759e-14	K13422 transcription factor MYC2 | (RefSeq) transcription factor MYC2-like (A)	ko04016: MAPK signaling pathway - plant; ko04075: Plant hormone signal transduction	transcription factor MYC2-like [Camellia sinensis]	MYC2_SOLLC RecName: Full=Transcription factor MYC2 {ECO:0000303|PubMed:24483714}; Short=LeMYC2 {ECO:0000303|PubMed:24483714}; Short=SlMYC2 {ECO:0000303|PubMed:29528226}; AltName: Full=Basic helix-loop-helix protein 147 {ECO:0000303|PubMed:25612924}; AltName: Full=Transcription factor bHLH147 {ECO:0000303|PubMed:25612924}; AltName: Full=bHLH transcription factor bHLH147 {ECO:0000305};	bHLH
CSS0047573	2.36079	0.00361746	0.0160888	--	--	SUPPRESSOR OF GAMMA RESPONSE 1-like [Camellia sinensis]	NAC8_ARATH RecName: Full=SUPPRESSOR OF GAMMA RESPONSE 1 {ECO:0000303|PubMed:19549833}; AltName: Full=NAC domain-containing protein 8 {ECO:0000303|PubMed:15029955}; Short=ANAC008 {ECO:0000303|PubMed:15029955}; AltName: Full=Protein SOG1; AltName: Full=SUPPRESSOR OF GAMMA RADIATION 1;	NAC
CSS0048023	1.16047	1.27231e-32	7.79399e-31	--	--	NAC domain-containing protein 22-like [Camellia sinensis]	NAC6_SOYBN RecName: Full=NAC domain-containing protein 6 {ECO:0000303|PubMed:16919368}; Short=GmNAC6 {ECO:0000303|PubMed:16919368};	NAC
CSS0049619	1.53684	1.63424e-130	8.76409e-128	K13424 WRKY transcription factor 33 | (RefSeq) WRKY transcription factor WRKY24-like (A)	ko04016: MAPK signaling pathway - plant; ko04626: Plant-pathogen interaction	WRKY transcription factor WRKY24-like [Camellia sinensis]	WRK24_ORYSJ RecName: Full=WRKY transcription factor WRKY24 {ECO:0000303|PubMed:15047897}; Short=OsWRKY24 {ECO:0000303|PubMed:15047897};	WRKY
CSS0049693	2.51341	9.99563e-280	3.81933e-276	K09338 homeobox-leucine zipper protein | (RefSeq) LOW QUALITY PROTEIN: homeobox-leucine zipper protein ATHB-12-like (A)	--	Homeobox-leucine zipper protein ATHB-7 [Camellia lanceoleosa]	ATHB7_ARATH RecName: Full=Homeobox-leucine zipper protein ATHB-7; AltName: Full=HD-ZIP protein ATHB-7; AltName: Full=Homeodomain transcription factor ATHB-7;	HB-HD-ZIP
CSS0049714	4.04024	1.93037e-09	2.59032e-08	K09286 EREBP-like factor | (RefSeq) ethylene-responsive transcription factor RAP2-3-like (A)	--	ethylene-responsive transcription factor ABR1-like isoform X1 [Camellia sinensis]	EF110_ARATH RecName: Full=Ethylene-responsive transcription factor ERF110;	AP2/ERF-ERF
CSS0050180	-1.55529	0.00509038	0.0215995	K03263 translation initiation factor 5A | (RefSeq) eukaryotic translation initiation factor 5A-4-like isoform X1 (A)	--	LOW QUALITY PROTEIN: transcription factor bHLH78-like [Camellia sinensis]	BH062_ARATH RecName: Full=Transcription factor bHLH62; AltName: Full=Basic helix-loop-helix protein 62; Short=AtbHLH62; Short=bHLH 62; AltName: Full=Transcription factor EN 85; AltName: Full=bHLH transcription factor bHLH062;	bHLH
novel.11440	6.87167	3.8096e-07	3.78091e-06	K20178 vacuolar protein sorting-associated protein 8 | (RefSeq) LOW QUALITY PROTEIN: vacuolar protein sorting-associated protein 8 homolog (A)	--	LOW QUALITY PROTEIN: protein RKD1-like [Camellia sinensis]	RKD1_ARATH RecName: Full=Protein RKD1; Short=AtRKD1; AltName: Full=RWP-RK domain-containing protein 1;	RWP-RK
novel.1407	2.25528	1.62259e-12	3.03732e-11	K09286 EREBP-like factor | (RefSeq) dehydration-responsive element-binding protein 2C-like (A)	--	uncharacterized protein LOC114307873 [Camellia sinensis]	DRE2A_ORYSI RecName: Full=Dehydration-responsive element-binding protein 2A; Short=Protein DREB2A;	AP2/ERF-ERF
novel.1519	-1.23437	0.00202402	0.00974333	K14494 DELLA protein | (RefSeq) DELLA protein GAI1-like (A)	ko04075: Plant hormone signal transduction	DELLA protein RGL1 [Camellia lanceoleosa]	GAI1_VITVI RecName: Full=DELLA protein GAI1; AltName: Full=Gibberellic acid-insensitive mutant protein 1; AltName: Full=VvGAI1;	GRAS
novel.1764	1.11202	2.11662e-47	2.14241e-45	K13434 pathogenesis-related genes transcriptional activator PTI6 | (RefSeq) pathogenesis-related genes transcriptional activator PTI6-like (A)	ko04626: Plant-pathogen interaction	hypothetical protein LOK49_LG15G01062 [Camellia lanceoleosa]	PTI6_SOLLC RecName: Full=Pathogenesis-related genes transcriptional activator PTI6; AltName: Full=PTO-interacting protein 6;	AP2/ERF-ERF
novel.2358	6.63411	2.6259e-07	2.67383e-06	--	--	hypothetical protein TEA_013581 [Camellia sinensis var. sinensis]	PHLB_ARATH RecName: Full=Myb family transcription factor PHL11 {ECO:0000305}; AltName: Full=Protein PHR1-LIKE 11 {ECO:0000305};	GARP-G2-like
novel.237	1.7973	7.97052e-222	1.52277e-218	K09286 EREBP-like factor | (RefSeq) ethylene-responsive transcription factor 5-like (A)	--	ethylene-responsive transcription factor 5-like [Camellia sinensis]	ERF5_TOBAC RecName: Full=Ethylene-responsive transcription factor 5; AltName: Full=Ethylene-responsive element-binding factor 4; Short=EREBP-4; AltName: Full=Ethylene-responsive element-binding factor 5 homolog; AltName: Full=NtERF4;	AP2/ERF-ERF
novel.2503	3.74459	9.54204e-52	1.10905e-49	K13426 WRKY transcription factor 29 | (RefSeq) probable WRKY transcription factor 29 (A)	ko04016: MAPK signaling pathway - plant; ko04626: Plant-pathogen interaction	probable WRKY transcription factor 53 [Camellia sinensis]	WRK53_ARATH RecName: Full=Probable WRKY transcription factor 53 {ECO:0000303|PubMed:17369373}; AltName: Full=WRKY DNA-binding protein 53 {ECO:0000303|PubMed:17369373};	WRKY
novel.3139	-1.3658	0.000166331	0.00105245	--	--	NAC transcription factor 25-like [Camellia sinensis]	NAC25_ARATH RecName: Full=NAC transcription factor 25; Short=AtNAC025;	NAC
novel.3382	-1.72435	0.00615763	0.025436	K09422 transcription factor MYB, plant | (RefSeq) transcription factor MYB114-like (A)	--	Transcription factor MYB113 [Camellia lanceoleosa]	MYB1_ACTCC RecName: Full=Transcription factor MYB1 {ECO:0000305}; AltName: Full=Myb-related protein 1 {ECO:0000305};	MYB-related
novel.397	-1.50275	2.40049e-08	2.8125e-07	--	--	hypothetical protein HYC85_001467 [Camellia sinensis]	OFP4_ARATH RecName: Full=Transcription repressor OFP4; AltName: Full=Ovate family protein 4; Short=AtOFP4;	OFP
novel.4057	-1.76808	6.43302e-51	7.28313e-49	K09264 MADS-box transcription factor, plant | (RefSeq) truncated transcription factor CAULIFLOWER A-like isoform X1 (A)	--	truncated transcription factor CAULIFLOWER A-like isoform X1 [Camellia sinensis]	AGL8_SOLTU RecName: Full=Agamous-like MADS-box protein AGL8 homolog; AltName: Full=POTM1-1;	MADS-MIKC
novel.5761	1.1669	9.7398e-18	2.73056e-16	K13426 WRKY transcription factor 29 | (RefSeq) WRKY transcription factor 22-like (A)	ko04016: MAPK signaling pathway - plant; ko04626: Plant-pathogen interaction	probable WRKY transcription factor 30 [Camellia sinensis]	WRK53_ARATH RecName: Full=Probable WRKY transcription factor 53 {ECO:0000303|PubMed:17369373}; AltName: Full=WRKY DNA-binding protein 53 {ECO:0000303|PubMed:17369373};	WRKY
novel.7051	-1.99072	0.00011331	0.000745517	K23047 E3 ubiquitin-protein ligase UNKL [EC:2.3.2.27] | (RefSeq) zinc finger CCCH domain-containing protein 2-like (A)	--	Zinc finger CCCH domain-containing protein 2 [Camellia lanceoleosa]	C3H2_ARATH RecName: Full=Zinc finger CCCH domain-containing protein 2 {ECO:0000303|PubMed:18221561}; Short=AtC3H2 {ECO:0000303|PubMed:18221561}; AltName: Full=Protein SOMNUS {ECO:0000303|PubMed:18487351}; Short=SOM {ECO:0000303|PubMed:18487351}; AltName: Full=Tandem CCCH Zinc Finger protein 4 {ECO:0000303|PubMed:26978070}; Short=AtTZF4 {ECO:0000303|PubMed:26978070};	C3H
novel.8102	1.60354	8.48773e-34	5.38284e-32	K25785 bZIP transcription factor 19/23/24 | (RefSeq) basic leucine zipper 23-like (A)	--	basic leucine zipper 19-like [Camellia sinensis]	BZP23_ARATH RecName: Full=Basic leucine zipper 23 {ECO:0000303|PubMed:11906833}; Short=AtbZIP23 {ECO:0000303|PubMed:11906833}; Short=bZIP protein 23 {ECO:0000305};	bZIP
novel.841	3.71586	1.09655e-07	1.17365e-06	K13464 jasmonate ZIM domain-containing protein | (RefSeq) protein TIFY 9-like (A)	ko04075: Plant hormone signal transduction	protein TIFY 9-like [Camellia sinensis]	TIF9_ARATH RecName: Full=Protein TIFY 9; AltName: Full=Jasmonate ZIM domain-containing protein 10; AltName: Full=Protein JASMONATE-ASSOCIATED 1; AltName: Full=Protein JAZ10;	Tify
novel.8646	1.08091	0.00759259	0.0303029	K09284 AP2-like factor, euAP2 lineage | (RefSeq) APETALA2-like protein 3 isoform X1 (A)	--	APETALA2-like protein 3 isoform X1 [Camellia sinensis]	AP23_ORYSI RecName: Full=APETALA2-like protein 3 {ECO:0000305};	AP2/ERF-ERF
novel.9677	9.43215	7.16133e-15	1.62034e-13	K03283 heat shock 70kDa protein 1/6/8 | (RefSeq) stromal 70 kDa heat shock-related protein, chloroplastic-like (A)	ko03040: Spliceosome; ko04141: Protein processing in endoplasmic reticulum; ko04144: Endocytosis	unnamed protein product [Triticum turgidum subsp. durum]	HSP7S_SPIOL RecName: Full=Stromal 70 kDa heat shock-related protein, chloroplastic; Flags: Fragment;	C3H

## Sheet: Table S4
Table S4 Identification of TFs in Si-D20d vs. CK-D20d
ID	log2FC	pvalue	padj	KEGG	KEGG pathway	NR	Swissprot	TF-Family
CSS0000024	2.86615	4.99865e-18	1.08463e-16	K09286 EREBP-like factor | (RefSeq) ethylene-responsive transcription factor TINY-like (A)	--	ethylene-responsive transcription factor TINY-like [Camellia sinensis]	DREB3_ARATH RecName: Full=Dehydration-responsive element-binding protein 3; AltName: Full=Protein TINY 2;	AP2/ERF-ERF
CSS0000220	7.33572	3.76285e-09	4.39404e-08	K09422 transcription factor MYB, plant | (RefSeq) transcription factor MYB90-like (A)	--	transcription factor MYB114-like [Camellia sinensis]	MYB1_ACTCC RecName: Full=Transcription factor MYB1 {ECO:0000305}; AltName: Full=Myb-related protein 1 {ECO:0000305};	MYB
CSS0000333	2.13426	1.10347e-07	1.10649e-06	K09338 homeobox-leucine zipper protein | (RefSeq) homeobox-leucine zipper protein ATHB-40-like (A)	--	hypothetical protein HYC85_002502 [Camellia sinensis]	ATB40_ARATH RecName: Full=Homeobox-leucine zipper protein ATHB-40; AltName: Full=HD-ZIP protein ATHB-40; AltName: Full=Homeodomain transcription factor ATHB-40;	HB-other
CSS0000390	-2.64074	1.87688e-19	4.41901e-18	--	--	zinc finger protein ZAT8-like [Camellia sinensis]	ZAT11_ARATH RecName: Full=Zinc finger protein ZAT11;	C2H2
CSS0000442	-1.12102	5.75845e-07	5.28822e-06	K12733 peptidyl-prolyl cis-trans isomerase-like 1 [EC:5.2.1.8] | (RefSeq) peptidyl-prolyl cis-trans isomerase A-like isoform X1 (A)	ko03040: Spliceosome	Transcription factor SRM1 [Camellia lanceoleosa]	SRM1_ARATH RecName: Full=Transcription factor SRM1 {ECO:0000305}; AltName: Full=Myb-related protein SRM1 {ECO:0000305}; AltName: Full=Protein SALT-RELATED MYB 1 {ECO:0000303|PubMed:26243618};	MYB
CSS0000771	-1.02969	8.36831e-06	6.56589e-05	K13425 WRKY transcription factor 22 | (RefSeq) WRKY transcription factor 22 (A)	ko04016: MAPK signaling pathway - plant; ko04626: Plant-pathogen interaction	WRKY transcription factor 22 [Camellia sinensis]	WRK22_ARATH RecName: Full=WRKY transcription factor 22; AltName: Full=WRKY DNA-binding protein 22;	WRKY
CSS0001087	-3.22124	0	0	--	--	zinc finger protein ZAT10-like [Camellia sinensis]	ZAT10_ARATH RecName: Full=Zinc finger protein ZAT10; AltName: Full=Salt-tolerance zinc finger;	C2H2
CSS0001102	-1.01217	6.24813e-05	0.000420544	K09338 homeobox-leucine zipper protein | (RefSeq) homeobox-leucine zipper protein ATHB-13-like isoform X1 (A)	--	hypothetical protein TEA_023011 [Camellia sinensis var. sinensis]	ATB13_ARATH RecName: Full=Homeobox-leucine zipper protein ATHB-13; AltName: Full=HD-ZIP protein ATHB-13; AltName: Full=Homeodomain transcription factor ATHB-13;	HB-HD-ZIP
CSS0001216	-1.67837	8.67133e-175	1.74822e-172	K20557 transcription factor VIP1 | (RefSeq) transcription factor VIP1-like (A)	ko04016: MAPK signaling pathway - plant	uncharacterized protein LOC114267313 [Camellia sinensis]	BZP29_ARATH RecName: Full=bZIP transcription factor 29 {ECO:0000303|PubMed:11906833}; Short=AtbZIP29 {ECO:0000303|PubMed:11906833}; AltName: Full=Protein DRINK ME-LIKE {ECO:0000303|PubMed:27402171};	bZIP
CSS0001246	2.29953	3.26086e-23	8.94328e-22	K25786 bZIP transcription factor 1/2/11/44/53 | (RefSeq) bZIP transcription factor 11-like (A)	--	hypothetical protein HYC85_020650 [Camellia sinensis]	BZP44_ARATH RecName: Full=bZIP transcription factor 44 {ECO:0000305}; Short=AtbZIP44 {ECO:0000303|PubMed:11906833};	bZIP
CSS0001726	-1.50006	2.98783e-20	7.30591e-19	K13426 WRKY transcription factor 29 | (RefSeq) probable WRKY transcription factor 29 (A)	ko04016: MAPK signaling pathway - plant; ko04626: Plant-pathogen interaction	probable WRKY transcription factor 7 [Camellia sinensis]	WRKY7_ARATH RecName: Full=Probable WRKY transcription factor 7; AltName: Full=WRKY DNA-binding protein 7;	WRKY
CSS0001727	1.53343	2.20785e-05	0.000161183	K14486 auxin response factor | (RefSeq) auxin response factor 5 (A)	ko04075: Plant hormone signal transduction	hypothetical protein HYC85_008869 [Camellia sinensis]	ARFE_ARATH RecName: Full=Auxin response factor 5; AltName: Full=Auxin-responsive protein IAA24; AltName: Full=Transcription factor MONOPTEROS;	B3-ARF
CSS0001804	-2.3892	0.000410002	0.00233302	--	--	trihelix transcription factor GT-3b-like [Camellia sinensis]	TGT3B_ARATH RecName: Full=Trihelix transcription factor GT-3b; AltName: Full=Transcription factor GT-1-like; AltName: Full=Trihelix DNA-binding protein GT-3b;	Trihelix
CSS0001992	-2.18959	0	0	K23047 E3 ubiquitin-protein ligase UNKL [EC:2.3.2.27] | (RefSeq) zinc finger CCCH domain-containing protein 2-like (A)	--	zinc finger CCCH domain-containing protein 29-like [Camellia sinensis]	C3H29_ARATH RecName: Full=Zinc finger CCCH domain-containing protein 29; Short=AtC3H29; AltName: Full=AtSZF2;	C3H
CSS0002126	-1.25726	1.63674e-14	2.86529e-13	K20718 LRR receptor-like serine/threonine-protein kinase ERECTA [EC:2.7.11.1] | (RefSeq) LRR receptor-like serine/threonine-protein kinase ERECTA isoform X1 (A)	ko04016: MAPK signaling pathway - plant	receptor-like protein kinase HSL1 [Camellia sinensis]	RLK5_ARATH RecName: Full=Receptor-like protein kinase 5; EC=2.7.10.1; EC=2.7.11.1; AltName: Full=Protein HAESA; Flags: Precursor;	C3H
CSS0002175	1.00027	0.000404003	0.00230406	K18753 butyrate response factor | (RefSeq) zinc finger CCCH domain-containing protein 15-like (A)	--	zinc finger CCCH domain-containing protein 39-like [Camellia sinensis]	C3H39_ARATH RecName: Full=Zinc finger CCCH domain-containing protein 39; Short=AtC3H39;	C3H
CSS0002695	-1.57353	3.27249e-40	1.4565e-38	K09286 EREBP-like factor | (RefSeq) ethylene-responsive transcription factor 2-like (A)	--	ethylene-responsive transcription factor 2-like [Camellia sinensis]	ERF2_NICSY RecName: Full=Ethylene-responsive transcription factor 2; Short=NsERF2; AltName: Full=Ethylene-responsive element-binding factor 2; Short=EREBP-2;	AP2/ERF-ERF
CSS0002944	-1.17371	5.40512e-08	5.60068e-07	K09422 transcription factor MYB, plant | (RefSeq) transcription factor MYB24-like (A)	--	transcription factor MYB24-like [Camellia sinensis]	MYB62_ARATH RecName: Full=Transcription factor MYB62 {ECO:0000303|PubMed:9839469}; AltName: Full=Myb-related protein 62 {ECO:0000303|PubMed:9839469}; Short=AtMYB62 {ECO:0000303|PubMed:9839469};	MYB
CSS0003303	-1.86826	0.00614614	0.0253464	K09338 homeobox-leucine zipper protein | (RefSeq) homeobox-leucine zipper protein ANTHOCYANINLESS 2-like isoform X1 (A)	--	homeobox-leucine zipper protein ANTHOCYANINLESS 2-like isoform X1 [Camellia sinensis]	ANL2_ARATH RecName: Full=Homeobox-leucine zipper protein ANTHOCYANINLESS 2 {ECO:0000303|PubMed:10402424}; AltName: Full=HD-ZIP protein ANL2 {ECO:0000303|PubMed:10402424}; AltName: Full=Homeodomain protein AHDP {ECO:0000303|PubMed:10402424}; AltName: Full=Homeodomain transcription factor ANL2 {ECO:0000303|PubMed:10402424};	HB-HD-ZIP
CSS0003523	-1.20321	0.000101119	0.00065469	K09286 EREBP-like factor | (RefSeq) ethylene-responsive transcription factor ERF060-like (A)	--	ethylene-responsive transcription factor ERF062 [Camellia sinensis]	ERF62_ARATH RecName: Full=Ethylene-responsive transcription factor ERF062;	AP2/ERF-ERF
CSS0003941	-3.72506	1.99497e-26	6.15952e-25	K18835 WRKY transcription factor 2 | (RefSeq) probable WRKY transcription factor 2 (A)	ko04626: Plant-pathogen interaction	probable WRKY transcription factor 41 [Camellia sinensis]	WRK30_ARATH RecName: Full=Probable WRKY transcription factor 30 {ECO:0000303|PubMed:22268143}; AltName: Full=WRKY DNA-binding protein 30 {ECO:0000303|PubMed:22268143};	WRKY
CSS0004575	-1.03757	1.06373e-09	1.30577e-08	--	--	zinc finger protein ZAT5-like [Camellia sinensis]	ZAT5_ARATH RecName: Full=Zinc finger protein ZAT5;	C2H2
CSS0005031	1.41168	0.00369046	0.0163917	K13422 transcription factor MYC2 | (RefSeq) transcription factor MYC4-like (A)	ko04016: MAPK signaling pathway - plant; ko04075: Plant hormone signal transduction	transcription factor GLABRA 3-like isoform X1 [Camellia sinensis]	GL3_ARATH RecName: Full=Transcription factor GLABRA 3; AltName: Full=Basic helix-loop-helix protein 1; Short=AtMYC6; Short=AtbHLH1; Short=bHLH 1; AltName: Full=Protein SHAPESHIFTER; AltName: Full=Transcription factor EN 31; AltName: Full=bHLH transcription factor bHLH001;	bHLH
CSS0005060	6.89561	7.66121e-99	7.8794e-97	K09422 transcription factor MYB, plant | (RefSeq) myb-related protein 308-like isoform X1 (A)	--	myb-related protein 308-like isoform X1 [Camellia sinensis]	MYB08_ANTMA RecName: Full=Myb-related protein 308;	MYB
CSS0005145	-1.31613	9.20635e-06	7.17167e-05	K09286 EREBP-like factor | (RefSeq) ethylene-responsive transcription factor 1A-like (A)	--	ethylene-responsive transcription factor ERF113-like isoform X4 [Camellia sinensis]	EF113_ARATH RecName: Full=Ethylene-responsive transcription factor ERF113; AltName: Full=Protein RELATED TO AP2 6L {ECO:0000305};	AP2/ERF-ERF
CSS0005397	-1.21179	1.08486e-07	1.08818e-06	K09422 transcription factor MYB, plant | (RefSeq) transcription factor MYB108 (A)	--	transcription factor MYB108 [Camellia sinensis]	MY108_ARATH RecName: Full=Transcription factor MYB108; AltName: Full=Myb-related protein 108; Short=AtMYB108; AltName: Full=Protein BOTRYTIS-SUSCEPTIBLE 1;	MYB
CSS0005560	-1.39744	0.000226809	0.00136135	K13426 WRKY transcription factor 29 | (RefSeq) probable WRKY transcription factor 29 (A)	ko04016: MAPK signaling pathway - plant; ko04626: Plant-pathogen interaction	probable WRKY transcription factor 70 [Camellia sinensis]	WRK70_ARATH RecName: Full=Probable WRKY transcription factor 70 {ECO:0000303|Ref.1}; AltName: Full=WRKY DNA-binding protein 70 {ECO:0000303|Ref.1};	WRKY
CSS0005621	-2.59145	1.17164e-08	1.30461e-07	--	--	GATA transcription factor 4-like [Camellia sinensis]	GATA4_ARATH RecName: Full=GATA transcription factor 4; Short=AtGATA-4;	C2C2-GATA
CSS0005784	-1.26463	1.75854e-66	1.22226e-64	K09286 EREBP-like factor | (RefSeq) ethylene-responsive transcription factor 4-like (A)	--	hypothetical protein HYC85_014250 [Camellia sinensis]	ERF4_TOBAC RecName: Full=Ethylene-responsive transcription factor 4; AltName: Full=Ethylene-responsive element-binding factor 3; Short=EREBP-3; AltName: Full=Ethylene-responsive element-binding factor 4 homolog; AltName: Full=NtERF3;	AP2/ERF-ERF
CSS0005905	-2.14883	5.77618e-29	1.90102e-27	K13425 WRKY transcription factor 22 | (RefSeq) WRKY transcription factor 22 (A)	ko04016: MAPK signaling pathway - plant; ko04626: Plant-pathogen interaction	probable WRKY transcription factor 17 [Camellia sinensis]	WRK17_ARATH RecName: Full=Probable WRKY transcription factor 17; AltName: Full=WRKY DNA-binding protein 17;	WRKY
CSS0006269	-2.13282	1.21963e-06	1.07496e-05	--	--	protein RADIALIS-like 3 [Camellia sinensis]	RADL3_ARATH RecName: Full=Protein RADIALIS-like 3; Short=AtRL3; Short=Protein RAD-like 3;	MYB-related
CSS0006640	1.04277	8.88352e-22	2.28606e-20	--	--	zinc finger protein CONSTANS-LIKE 9-like [Camellia sinensis]	COL9_ARATH RecName: Full=Zinc finger protein CONSTANS-LIKE 9;	C2C2-CO-like
CSS0006944	1.34751	0.00389958	0.0171479	K15601 [histone H3]-dimethyl-L-lysine9 demethylase [EC:1.14.11.65] | (RefSeq) lysine-specific demethylase JMJ25-like (A)	--	growth-regulating factor 1-like [Camellia sinensis]	GRF6_ORYSJ RecName: Full=Growth-regulating factor 6; Short=OsGRF6; AltName: Full=Transcription activator GRF6;	GRF
CSS0007621	-1.02063	2.52337e-38	1.07289e-36	K09338 homeobox-leucine zipper protein | (RefSeq) homeobox-leucine zipper protein HAT5-like (A)	--	homeobox-leucine zipper protein HAT5-like [Camellia sinensis]	HAT5_ARATH RecName: Full=Homeobox-leucine zipper protein HAT5; AltName: Full=HD-ZIP protein ATHB-1; AltName: Full=Homeodomain transcription factor ATHB-1; AltName: Full=Homeodomain-leucine zipper protein HAT5; Short=HD-ZIP protein 5;	HB-HD-ZIP
CSS0007925	1.85462	0.00569549	0.0237583	K14431 transcription factor TGA | (RefSeq) transcription factor TGA2.3-like (A)	ko04075: Plant hormone signal transduction	transcription factor TGA2.3-like [Camellia sinensis]	PAN_ARATH RecName: Full=Transcription factor PERIANTHIA; AltName: Full=bZIP transcription factor 46; Short=AtbZIP46;	bZIP
CSS0007955	-1.26282	2.41839e-21	6.12505e-20	K13433 pathogenesis-related genes transcriptional activator PTI5 | (RefSeq) pathogenesis-related genes transcriptional activator PTI5-like (A)	ko04626: Plant-pathogen interaction	hypothetical protein LOK49_LG09G01992 [Camellia lanceoleosa]	PTI5_SOLLC RecName: Full=Pathogenesis-related genes transcriptional activator PTI5; AltName: Full=PTO-interacting protein 5;	AP2/ERF-ERF
CSS0008086	-1.50523	4.05143e-77	3.27156e-75	K09286 EREBP-like factor | (RefSeq) ethylene-responsive transcription factor RAP2-3-like (A)	--	ethylene-responsive transcription factor ABR1-like isoform X1 [Camellia sinensis]	EF110_ARATH RecName: Full=Ethylene-responsive transcription factor ERF110;	AP2/ERF-ERF
CSS0008154	-1.40781	1.12584e-05	8.64849e-05	K23047 E3 ubiquitin-protein ligase UNKL [EC:2.3.2.27] | (RefSeq) zinc finger CCCH domain-containing protein 2-like (A)	--	zinc finger CCCH domain-containing protein 20-like [Camellia sinensis]	C3H20_ARATH RecName: Full=Zinc finger CCCH domain-containing protein 20; Short=AtC3H20;	C3H
CSS0008194	1.38843	3.8024e-08	4.00958e-07	K13422 transcription factor MYC2 | (RefSeq) transcription factor MYC4-like (A)	ko04016: MAPK signaling pathway - plant; ko04075: Plant hormone signal transduction	hypothetical protein HYC85_004120 [Camellia sinensis]	BH014_ARATH RecName: Full=Transcription factor bHLH14; AltName: Full=Basic helix-loop-helix protein 14; Short=AtbHLH14; Short=bHLH 14; AltName: Full=Transcription factor EN 33; AltName: Full=bHLH transcription factor bHLH014;	bHLH
CSS0008701	1.32886	1.00483e-65	6.88965e-64	K14494 DELLA protein | (RefSeq) DELLA protein GAI1-like (A)	ko04075: Plant hormone signal transduction	SCARECROW-LIKE protein 7 [Camellia sinensis]	SCL7_POPEU RecName: Full=SCARECROW-LIKE protein 7 {ECO:0000303|PubMed:20616154}; AltName: Full=PeSCL7 {ECO:0000303|PubMed:20616154};	GRAS
CSS0009166	1.02099	2.09429e-14	3.64114e-13	--	--	transcription factor ORG2-like [Camellia sinensis]	ORG2_ARATH RecName: Full=Transcription factor ORG2; AltName: Full=Basic helix-loop-helix protein 38; Short=AtbHLH38; Short=bHLH 38; AltName: Full=OBP3-responsive gene 2; AltName: Full=Transcription factor EN 8; AltName: Full=bHLH transcription factor bHLH038;	bHLH
CSS0009251	-4.05712	2.50775e-15	4.61011e-14	K14431 transcription factor TGA | (RefSeq) transcription factor HBP-1b(c38)-like isoform X1 (A)	ko04075: Plant hormone signal transduction	transcription factor HBP-1b(c38)-like isoform X2 [Camellia sinensis]	TGAL1_ORYSJ RecName: Full=Transcription factor TGAL1 {ECO:0000305}; AltName: Full=OsNIF4 {ECO:0000312|EMBL:BAB72064.1}; AltName: Full=bZIP transcription factor 8 {ECO:0000303|PubMed:18065552}; Short=OsbZIP08 {ECO:0000303|PubMed:18065552};	bZIP
CSS0010214	-1.51996	0.000411631	0.00234142	--	--	zinc finger protein 1-like [Camellia sinensis]	ZFP1_ARATH RecName: Full=Zinc finger protein 1 {ECO:0000305}; Short=AtZFP1 {ECO:0000303|PubMed:8980531};	C2H2
CSS0010278	-2.99752	8.21488e-10	1.01702e-08	K25786 bZIP transcription factor 1/2/11/44/53 | (RefSeq) bZIP transcription factor 53-like (A)	--	bZIP transcription factor 53-like [Camellia sinensis]	BZP53_ARATH RecName: Full=bZIP transcription factor 53 {ECO:0000303|PubMed:11906833}; Short=AtbZIP53 {ECO:0000303|PubMed:11906833};	bZIP
CSS0010510	-2.56608	3.17685e-74	2.46716e-72	K13464 jasmonate ZIM domain-containing protein | (RefSeq) protein TIFY 10A-like (A)	ko04075: Plant hormone signal transduction	jasmonate-zim-domain protein [Camellia sinensis]	TI10A_ARATH RecName: Full=Protein TIFY 10A {ECO:0000303|PubMed:17499004}; AltName: Full=Jasmonate ZIM domain-containing protein 1 {ECO:0000303|PubMed:17637675, ECO:0000303|PubMed:19151223};	Tify
CSS0010594	-1.21905	4.75555e-07	4.42732e-06	K09286 EREBP-like factor | (RefSeq) dehydration-responsive element-binding protein 2C-like isoform X1 (A)	--	dehydration-responsive element-binding protein 2C-like isoform X1 [Camellia sinensis]	DRE2C_ARATH RecName: Full=Dehydration-responsive element-binding protein 2C; Short=Protein DREB2C;	AP2/ERF-ERF
CSS0010836	-4.37114	7.15334e-210	1.82999e-207	K14016 ubiquitin fusion degradation protein 1 | (RefSeq) LOW QUALITY PROTEIN: ubiquitin fusion degradation protein 1 homolog (A)	ko04141: Protein processing in endoplasmic reticulum	NAC domain-containing protein 90-like [Camellia sinensis]	NAC90_ARATH RecName: Full=NAC domain-containing protein 90; Short=ANAC090;	NAC
CSS0010889	-1.9996	1.34807e-11	1.93856e-10	K14486 auxin response factor | (RefSeq) auxin response factor 19-like (A)	ko04075: Plant hormone signal transduction	LOB domain-containing protein 1-like [Camellia sinensis]	LBD11_ARATH RecName: Full=LOB domain-containing protein 11; AltName: Full=ASYMMETRIC LEAVES 2-like protein 7; Short=AS2-like protein 7;	LOB
CSS0011081	-2.61168	3.7504e-53	2.12218e-51	K18834 WRKY transcription factor 1 | (RefSeq) WRKY transcription factor 1-like isoform X1 (A)	ko04626: Plant-pathogen interaction	probable WRKY transcription factor 40 isoform X1 [Camellia sinensis]	WRK40_ARATH RecName: Full=Probable WRKY transcription factor 40 {ECO:0000303|Ref.1}; AltName: Full=WRKY DNA-binding protein 40 {ECO:0000303|Ref.1};	WRKY
CSS0011121	-1.66181	9.48587e-15	1.6858e-13	K14486 auxin response factor | (RefSeq) auxin response factor 19-like (A)	ko04075: Plant hormone signal transduction	LOB domain-containing protein 1-like [Camellia sinensis]	LBD1_ARATH RecName: Full=LOB domain-containing protein 1; AltName: Full=ASYMMETRIC LEAVES 2-like protein 8; Short=AS2-like protein 8;	LOB
CSS0011589	1.7827	0	0	K13422 transcription factor MYC2 | (RefSeq) transcription factor MYC2-like (A)	ko04016: MAPK signaling pathway - plant; ko04075: Plant hormone signal transduction	hypothetical protein TEA_026790 [Camellia sinensis var. sinensis]	BHL42_ACTCC RecName: Full=Transcription factor BHLH42 {ECO:0000305}; AltName: Full=Basic helix-loop-helix protein 42 {ECO:0000305}; Short=AcBHLH42 {ECO:0000303|PubMed:30912865};	bHLH
CSS0011718	1.32164	0.0121629	0.0454549	K09287 RAV-like factor | (RefSeq) AP2/ERF and B3 domain-containing transcription factor RAV1-like (A)	--	hypothetical protein TEA_019132 [Camellia sinensis var. sinensis]	RAV1_ARATH RecName: Full=AP2/ERF and B3 domain-containing transcription factor RAV1; AltName: Full=Ethylene-responsive transcription factor RAV1; AltName: Full=Protein RELATED TO ABI3/VP1 1;	B3
CSS0011861	-1.59812	3.34557e-26	1.02567e-24	K09286 EREBP-like factor | (RefSeq) ethylene-responsive transcription factor ERF060-like (A)	--	ethylene-responsive transcription factor ERF054-like [Camellia sinensis]	ERF53_ARATH RecName: Full=Ethylene-responsive transcription factor ERF053 {ECO:0000305}; Short=AtERF53 {ECO:0000303|PubMed:22095047};	AP2/ERF-ERF
CSS0012188	-1.96987	0.000348743	0.00201661	K25870 zinc finger protein IDD3/4/5/6/7/8/9/10/11/12/13 | (RefSeq) zinc finger protein BALDIBIS-like (A)	--	protein SENSITIVE TO PROTON RHIZOTOXICITY 2-like [Camellia sinensis]	STOP2_ARATH RecName: Full=Protein SENSITIVE TO PROTON RHIZOTOXICITY 2 {ECO:0000303|PubMed:23935008}; AltName: Full=Zinc finger protein STOP2 {ECO:0000303|PubMed:23935008};	C2H2
CSS0012202	-1.43474	7.74499e-65	5.26296e-63	--	--	transcription factor MYBS3-like [Camellia sinensis]	MYBS3_ORYSJ RecName: Full=Transcription factor MYBS3 {ECO:0000303|PubMed:12172034}; AltName: Full=Myb-related protein S3 {ECO:0000303|PubMed:12172034}; Short=OsMYBS3 {ECO:0000303|PubMed:12172034};	MYB-related
CSS0012317	-1.34909	3.25705e-16	6.32765e-15	K09419 heat shock transcription factor, other eukaryote | (RefSeq) heat stress transcription factor A-3 (A)	--	Heat stress transcription factor A-3 [Camellia lanceoleosa]	HSFA3_ARATH RecName: Full=Heat stress transcription factor A-3; Short=AtHsfA3; AltName: Full=AtHsf-17;	HSF
CSS0012838	1.5131	1.26892e-144	1.9709e-142	K09286 EREBP-like factor | (RefSeq) ethylene-responsive transcription factor RAP2-3 (A)	--	ethylene-responsive transcription factor RAP2-3 [Camellia sinensis]	RAP23_ARATH RecName: Full=Ethylene-responsive transcription factor RAP2-3; AltName: Full=Cadmium-induced protein AS30; AltName: Full=Ethylene response factor 72; Short=ERF72; AltName: Full=Ethylene-responsive element binding protein; Short=AtEBP; AltName: Full=Protein RELATED TO APETALA2 3; Short=Related to AP2 3;	AP2/ERF-ERF
CSS0013312	-3.14487	3.70744e-12	5.55988e-11	K09286 EREBP-like factor | (RefSeq) ethylene-responsive transcription factor 4-like (A)	--	ethylene-responsive transcription factor ERF109-like [Camellia sinensis]	EF109_ARATH RecName: Full=Ethylene-responsive transcription factor ERF109;	AP2/ERF-ERF
CSS0013568	-1.34331	8.33832e-07	7.50572e-06	K09286 EREBP-like factor | (RefSeq) ethylene-responsive transcription factor ERF060-like (A)	--	ethylene-responsive transcription factor ERF061-like [Camellia sinensis]	ERF61_ARATH RecName: Full=Ethylene-responsive transcription factor ERF061;	AP2/ERF-ERF
CSS0013638	-2.63424	9.79104e-34	3.70732e-32	K13424 WRKY transcription factor 33 | (RefSeq) probable WRKY transcription factor 33 (A)	ko04016: MAPK signaling pathway - plant; ko04626: Plant-pathogen interaction	probable WRKY transcription factor 33 [Camellia sinensis]	WRK33_ARATH RecName: Full=Probable WRKY transcription factor 33; AltName: Full=WRKY DNA-binding protein 33;	WRKY
CSS0013701	-2.41594	0	0	K13424 WRKY transcription factor 33 | (RefSeq) WRKY transcription factor WRKY24-like (A)	ko04016: MAPK signaling pathway - plant; ko04626: Plant-pathogen interaction	hypothetical protein TEA_002238 [Camellia sinensis var. sinensis]	WRK24_ORYSI RecName: Full=WRKY transcription factor WRKY24 {ECO:0000303|PubMed:16919842}; Short=OsWRKY24 {ECO:0000303|PubMed:16919842};	WRKY
CSS0013864	-1.32249	0.0107527	0.0409668	K09422 transcription factor MYB, plant | (RefSeq) transcription factor MYB62-like (A)	--	transcription factor MYB62-like [Camellia sinensis]	MYB62_ARATH RecName: Full=Transcription factor MYB62 {ECO:0000303|PubMed:9839469}; AltName: Full=Myb-related protein 62 {ECO:0000303|PubMed:9839469}; Short=AtMYB62 {ECO:0000303|PubMed:9839469};	MYB
CSS0014363	-3.79577	3.9655e-13	6.32714e-12	K09286 EREBP-like factor | (RefSeq) ethylene-responsive transcription factor 4-like (A)	--	ethylene-responsive transcription factor ERF109-like [Camellia sinensis]	EF109_ARATH RecName: Full=Ethylene-responsive transcription factor ERF109;	AP2/ERF-ERF
CSS0014476	-2.38179	6.44049e-16	1.22466e-14	K09422 transcription factor MYB, plant | (RefSeq) transcription factor MYB14-like (A)	--	transcription factor MYB14-like [Camellia sinensis]	MYB14_ARATH RecName: Full=Transcription factor MYB14 {ECO:0000303|PubMed:9839469}; AltName: Full=Myb-related protein 14 {ECO:0000303|PubMed:9839469}; Short=AtMYB14 {ECO:0000303|PubMed:9839469}; Short=MYB14At {ECO:0000303|PubMed:9839469};	MYB
CSS0014555	1.49567	3.90225e-17	8.0322e-16	K09422 transcription factor MYB, plant | (RefSeq) transcription factor AS1-like (A)	--	hypothetical protein HYC85_022002 [Camellia sinensis]	AS1_ARATH RecName: Full=Transcription factor AS1 {ECO:0000303|PubMed:11140682}; AltName: Full=Myb-related protein 91 {ECO:0000303|PubMed:9839469}; Short=AtMYB91 {ECO:0000303|PubMed:9839469}; AltName: Full=Protein ASYMMETRIC LEAVES 1 {ECO:0000303|PubMed:11140682}; AltName: Full=Protein PHANTASTICA {ECO:0000303|PubMed:10102816}; Short=AtPHAN {ECO:0000303|PubMed:10102816};	MYB
CSS0014863	-2.64412	1.46369e-249	4.79129e-247	--	--	zinc finger protein ZAT1-like [Camellia sinensis]	ZAT7_ARATH RecName: Full=Zinc finger protein ZAT7;	C2H2
CSS0014984	-1.88925	0.00347046	0.015569	K14494 DELLA protein | (RefSeq) DELLA protein GAI1-like (A)	ko04075: Plant hormone signal transduction	scarecrow-like protein 28 [Camellia sinensis]	SCL28_ARATH RecName: Full=Scarecrow-like protein 28; Short=AtSCL28; AltName: Full=GRAS family protein 8; Short=AtGRAS-8;	GRAS
CSS0014988	-1.3193	0.000107289	0.000690093	K13434 pathogenesis-related genes transcriptional activator PTI6 | (RefSeq) pathogenesis-related genes transcriptional activator PTI6-like (A)	ko04626: Plant-pathogen interaction	ethylene-responsive transcription factor CRF4-like [Camellia sinensis]	CRF4_ARATH RecName: Full=Ethylene-responsive transcription factor CRF4; AltName: Full=Protein CYTOKININ RESPONSE FACTOR 4;	AP2/ERF-ERF
CSS0015155	-1.97985	1.24146e-44	6.06642e-43	K09286 EREBP-like factor | (RefSeq) ethylene-responsive transcription factor 4-like (A)	--	hypothetical protein HYC85_001447 [Camellia sinensis]	ERF78_ARATH RecName: Full=Ethylene-responsive transcription factor 4; Short=AtERF4; AltName: Full=Ethylene-responsive element-binding factor 4; Short=EREBP-4; AltName: Full=Protein RELATED TO APETALA2 5;	AP2/ERF-ERF
CSS0015224	1.94016	4.37664e-09	5.07573e-08	K13422 transcription factor MYC2 | (RefSeq) transcription factor MYC2-like (A)	ko04016: MAPK signaling pathway - plant; ko04075: Plant hormone signal transduction	transcription factor bHLH25-like [Camellia sinensis]	BH025_ARATH RecName: Full=Transcription factor bHLH25; AltName: Full=Basic helix-loop-helix protein 25; Short=AtbHLH25; Short=bHLH 25; AltName: Full=Transcription factor EN 29; AltName: Full=bHLH transcription factor bHLH025;	bHLH
CSS0015300	2.9895	2.45751e-141	3.74069e-139	K09422 transcription factor MYB, plant | (RefSeq) transcription factor AS1-like (A)	--	transcription factor AS1-like [Camellia sinensis]	AS1_ARATH RecName: Full=Transcription factor AS1 {ECO:0000303|PubMed:11140682}; AltName: Full=Myb-related protein 91 {ECO:0000303|PubMed:9839469}; Short=AtMYB91 {ECO:0000303|PubMed:9839469}; AltName: Full=Protein ASYMMETRIC LEAVES 1 {ECO:0000303|PubMed:11140682}; AltName: Full=Protein PHANTASTICA {ECO:0000303|PubMed:10102816}; Short=AtPHAN {ECO:0000303|PubMed:10102816};	MYB
CSS0016402	1.15735	1.90293e-91	1.86273e-89	K23047 E3 ubiquitin-protein ligase UNKL [EC:2.3.2.27] | (RefSeq) zinc finger CCCH domain-containing protein 2-like (A)	--	zinc finger CCCH domain-containing protein 20-like [Camellia sinensis]	C3H20_ARATH RecName: Full=Zinc finger CCCH domain-containing protein 20; Short=AtC3H20;	C3H
CSS0016632	5.65983	2.1876e-14	3.7947e-13	K09422 transcription factor MYB, plant | (RefSeq) myb-related protein 308-like (A)	--	myb-related protein 308-like [Camellia sinensis]	MYB1_CROXC RecName: Full=Transcription factor MYB1 {ECO:0000305}; AltName: Full=Myb-related protein 1 {ECO:0000303|PubMed:31004005}; Short=CcMYB1 {ECO:0000303|PubMed:31004005};	MYB
CSS0017069	-1.01326	5.52855e-05	0.000375934	--	--	transcription factor TCP13-like [Camellia sinensis]	TCP13_ARATH RecName: Full=Transcription factor TCP13; AltName: Full=Plastid transcription factor 1; AltName: Full=TFPD;	TCP
CSS0017616	-1.39685	4.44045e-71	3.33779e-69	--	--	hypothetical protein HYC85_009416 [Camellia sinensis]	GATA5_ARATH RecName: Full=GATA transcription factor 5;	C2C2-GATA
CSS0017722	-1.1821	1.59264e-16	3.15041e-15	K14503 brassinosteroid resistant 1/2 | (RefSeq) BES1/BZR1 homolog protein 2-like (A)	ko04075: Plant hormone signal transduction	BES1/BZR1 homolog protein 4-like isoform X1 [Camellia sinensis]	BEH4_ARATH RecName: Full=BES1/BZR1 homolog protein 4;	BES1
CSS0017731	-1.18825	6.82293e-08	6.97248e-07	K13424 WRKY transcription factor 33 | (RefSeq) WRKY transcription factor WRKY24-like (A)	ko04016: MAPK signaling pathway - plant; ko04626: Plant-pathogen interaction	probable WRKY transcription factor 61 [Camellia sinensis]	WK72A_SOLLC RecName: Full=WRKY transcription factor 72A {ECO:0000305}; Short=SlWRKY72a {ECO:0000303|PubMed:20409007}; AltName: Full=SlWRKY73 {ECO:0000303|PubMed:24884371}; AltName: Full=WRKY DNA-binding protein 72A {ECO:0000305};	WRKY
CSS0018306	-2.18546	3.7922e-25	1.12301e-23	K09422 transcription factor MYB, plant | (RefSeq) transcription factor MYB102-like (A)	--	transcription factor MYB102-like [Camellia sinensis]	MY102_ARATH RecName: Full=Transcription factor MYB102 {ECO:0000305}; AltName: Full=Myb-related protein 102 {ECO:0000305}; Short=AtMYB102 {ECO:0000303|PubMed:12857823}; AltName: Full=Myb-related protein M4 {ECO:0000305}; Short=AtM4 {ECO:0000303|PubMed:8980549};	MYB
CSS0018401	2.64145	6.12039e-55	3.55579e-53	K09286 EREBP-like factor | (RefSeq) ethylene-responsive transcription factor RAP2-3-like (A)	--	hypothetical protein TEA_002749 [Camellia sinensis var. sinensis]	EF114_ARATH RecName: Full=Ethylene-responsive transcription factor ERF114 {ECO:0000303|PubMed:16407444}; AltName: Full=ERF bud enhancer {ECO:0000303|PubMed:23616605};	AP2/ERF-ERF
CSS0018452	-3.45503	3.74485e-08	3.95574e-07	--	--	hypothetical protein HYC85_010083 [Camellia sinensis]	GAT15_ARATH RecName: Full=GATA transcription factor 15;	C2C2-GATA
CSS0018453	5.97245	2.47434e-62	1.60269e-60	K09422 transcription factor MYB, plant | (RefSeq) transcription factor MYB7-like isoform X1 (A)	--	transcription factor MYB7-like isoform X1 [Camellia sinensis]	MYB5_ARATH RecName: Full=Transcription repressor MYB5; AltName: Full=AtM2; AltName: Full=Myb-related protein 5; Short=AtMYB5;	MYB
CSS0018561	-2.41638	6.51676e-26	1.98588e-24	--	--	transcription factor bHLH162-like isoform X1 [Camellia sinensis]	BH162_ARATH RecName: Full=Transcription factor bHLH162; AltName: Full=Basic helix-loop-helix protein 162; Short=AtbHLH162 {ECO:0000303|PubMed:14600211}; Short=bHLH 162; AltName: Full=bHLH transcription factor bHLH162;	bHLH
CSS0018755	1.22021	0.00650406	0.0266169	K12127 pseudo-response regulator 1 | (RefSeq) two-component response regulator-like APRR1 (A)	ko04712: Circadian rhythm - plant	zinc finger protein CONSTANS-LIKE 9-like [Camellia sinensis]	COL9_ARATH RecName: Full=Zinc finger protein CONSTANS-LIKE 9;	C2C2-CO-like
CSS0019068	-5.35087	2.97531e-52	1.66809e-50	--	--	transcription factor bHLH92 isoform X1 [Camellia sinensis]	BH092_ARATH RecName: Full=Transcription factor bHLH92; AltName: Full=Basic helix-loop-helix protein 92; Short=AtbHLH92; Short=bHLH 92; AltName: Full=Transcription factor EN 22; AltName: Full=bHLH transcription factor bHLH092;	bHLH
CSS0019162	-1.96266	1.88873e-07	1.83854e-06	K03263 translation initiation factor 5A | (RefSeq) eukaryotic translation initiation factor 5A-4-like isoform X1 (A)	--	hypothetical protein HYC85_028867 [Camellia sinensis]	BH137_ARATH RecName: Full=Transcription factor bHLH137; AltName: Full=Basic helix-loop-helix protein 137; Short=AtbHLH137; Short=bHLH 137; AltName: Full=Transcription factor EN 89; AltName: Full=bHLH transcription factor bHLH137;	bHLH
CSS0019205	1.10132	0.00405056	0.0177401	--	--	hypothetical protein HYC85_010441 [Camellia sinensis]	ENAP2_ARATH RecName: Full=Trihelix transcription factor ENAP2 {ECO:0000305}; Short=Trihelix DNA-binding protein ENAP2 {ECO:0000305}; AltName: Full=Agrobacterium tumefaciens VirF-interacting protein 5 {ECO:0000303|PubMed:26571494}; AltName: Full=EIN2 nuclear associated protein 2 {ECO:0000303|PubMed:27694846};	Trihelix
CSS0019284	-1.61326	5.94106e-83	5.21221e-81	K13424 WRKY transcription factor 33 | (RefSeq) WRKY transcription factor WRKY24-like (A)	ko04016: MAPK signaling pathway - plant; ko04626: Plant-pathogen interaction	probable WRKY transcription factor 48 [Camellia sinensis]	WRK48_ARATH RecName: Full=Probable WRKY transcription factor 48; AltName: Full=WRKY DNA-binding protein 48;	WRKY
CSS0019301	-1.37884	3.44269e-28	1.11495e-26	--	--	zinc finger AN1 and C2H2 domain-containing stress-associated protein 16-like [Camellia sinensis]	SAP11_ARATH RecName: Full=Zinc finger AN1 and C2H2 domain-containing stress-associated protein 11; Short=AtSAP11;	C2H2
CSS0019338	-2.22938	8.09779e-155	1.36199e-152	K13425 WRKY transcription factor 22 | (RefSeq) WRKY transcription factor 22 (A)	ko04016: MAPK signaling pathway - plant; ko04626: Plant-pathogen interaction	probable WRKY transcription factor 17 [Camellia sinensis]	WRK17_ARATH RecName: Full=Probable WRKY transcription factor 17; AltName: Full=WRKY DNA-binding protein 17;	WRKY
CSS0019384	-1.50957	5.90512e-06	4.74326e-05	K14016 ubiquitin fusion degradation protein 1 | (RefSeq) LOW QUALITY PROTEIN: ubiquitin fusion degradation protein 1 homolog (A)	ko04141: Protein processing in endoplasmic reticulum	NAC domain-containing protein 91-like [Camellia sinensis]	NAC62_ARATH RecName: Full=NAC domain-containing protein 62 {ECO:0000303|PubMed:15029955}; Short=ANAC062 {ECO:0000303|PubMed:15029955}; AltName: Full=Protein NTM1-like 6 {ECO:0000303|PubMed:17158162};	NAC
CSS0019914	-1.53844	2.62026e-17	5.44495e-16	K09419 heat shock transcription factor, other eukaryote | (RefSeq) heat stress transcription factor B-3-like (A)	--	hypothetical protein HYC85_022368 [Camellia sinensis]	HSFB3_ARATH RecName: Full=Heat stress transcription factor B-3; Short=AtHsfB3; AltName: Full=AtHsf-05;	HSF
CSS0019935	-1.19225	1.42263e-13	2.33598e-12	--	--	protein LOL1 isoform X2 [Citrus sinensis]	LOL1_ARATH RecName: Full=Protein LOL1; AltName: Full=Protein LSD ONE LIKE 1; Short=AtLOL1; AltName: Full=Putative zinc finger LOL1;	C2C2-LSD
CSS0020108	-2.79727	1.83478e-14	3.2046e-13	--	--	trihelix transcription factor GT-3b [Camellia sinensis]	TGT3B_ARATH RecName: Full=Trihelix transcription factor GT-3b; AltName: Full=Transcription factor GT-1-like; AltName: Full=Trihelix DNA-binding protein GT-3b;	Trihelix
CSS0020123	-1.71135	6.65911e-238	1.98748e-235	K14494 DELLA protein | (RefSeq) DELLA protein SLR1-like (A)	ko04075: Plant hormone signal transduction	scarecrow-like protein 21 [Camellia sinensis]	CIGR1_ORYSJ RecName: Full=Chitin-inducible gibberellin-responsive protein 1;	GRAS
CSS0020310	-1.32669	1.27568e-59	7.94183e-58	K14016 ubiquitin fusion degradation protein 1 | (RefSeq) LOW QUALITY PROTEIN: ubiquitin fusion degradation protein 1 homolog (A)	ko04141: Protein processing in endoplasmic reticulum	NAC domain-containing protein 83-like [Camellia sinensis]	NAC83_ARATH RecName: Full=NAC domain-containing protein 83 {ECO:0000303|PubMed:15029955}; Short=ANAC083 {ECO:0000303|PubMed:15029955}; AltName: Full=Protein VND-INTERACTING 2 {ECO:0000303|PubMed:20388856};	NAC
CSS0020622	1.3315	6.8969e-64	4.62472e-62	--	--	transcription factor TCP4-like [Camellia sinensis]	TCP4_ARATH RecName: Full=Transcription factor TCP4; AltName: Full=Protein MATERNAL EFFECT EMBRYO ARREST 35;	TCP
CSS0020944	-2.3866	1.01323e-199	2.40983e-197	K09286 EREBP-like factor | (RefSeq) dehydration-responsive element-binding protein 2C-like (A)	--	dehydration-responsive element-binding protein 2A-like [Camellia sinensis]	DRE2A_ARATH RecName: Full=Dehydration-responsive element-binding protein 2A {ECO:0000303|PubMed:10809011, ECO:0000303|PubMed:9707537}; Short=Protein DREB2A {ECO:0000303|PubMed:10809011, ECO:0000303|PubMed:9707537};	AP2/ERF-ERF
CSS0021023	-1.76521	5.9567e-205	1.47431e-202	--	--	zinc finger protein ZAT10-like [Camellia sinensis]	ZAT10_ARATH RecName: Full=Zinc finger protein ZAT10; AltName: Full=Salt-tolerance zinc finger;	C2H2
CSS0021082	-3.87695	3.84166e-08	4.04958e-07	K14516 ethylene-responsive transcription factor 1 | (RefSeq) ethylene-responsive transcription factor 1B-like (A)	ko04016: MAPK signaling pathway - plant; ko04075: Plant hormone signal transduction	ethylene-responsive transcription factor 1B-like [Camellia sinensis]	ERF92_ARATH RecName: Full=Ethylene-responsive transcription factor 1B; Short=AtERF1B; AltName: Full=Ethylene-responsive element-binding factor 1B; Short=EREBP-1B;	AP2/ERF-ERF
CSS0021156	-2.59005	2.77878e-06	2.33945e-05	K13426 WRKY transcription factor 29 | (RefSeq) WRKY transcription factor 22-like (A)	ko04016: MAPK signaling pathway - plant; ko04626: Plant-pathogen interaction	WRKY transcription factor 22-like [Camellia sinensis]	WRK22_ARATH RecName: Full=WRKY transcription factor 22; AltName: Full=WRKY DNA-binding protein 22;	WRKY
CSS0021199	-1.82244	0.000498173	0.00278962	K14016 ubiquitin fusion degradation protein 1 | (RefSeq) LOW QUALITY PROTEIN: ubiquitin fusion degradation protein 1 homolog (A)	ko04141: Protein processing in endoplasmic reticulum	NAC domain-containing protein 22-like [Camellia sinensis]	NAC6_SOYBN RecName: Full=NAC domain-containing protein 6 {ECO:0000303|PubMed:16919368}; Short=GmNAC6 {ECO:0000303|PubMed:16919368};	NAC
CSS0021322	1.26334	2.87546e-08	3.06934e-07	--	--	hypothetical protein HYC85_012171 [Camellia sinensis]	SPL5_ARATH RecName: Full=Squamosa promoter-binding-like protein 5;	SBP
CSS0021659	-2.10744	4.06239e-10	5.12733e-09	K09286 EREBP-like factor | (RefSeq) ethylene-responsive transcription factor RAP2-3-like (A)	--	hypothetical protein HYC85_001576 [Camellia sinensis]	ABR1_ARATH RecName: Full=Ethylene-responsive transcription factor ABR1; AltName: Full=Protein ABA REPRESSOR 1;	AP2/ERF-ERF
CSS0021675	1.71176	1.58706e-13	2.59478e-12	K09422 transcription factor MYB, plant | (RefSeq) myb-related protein Zm38-like (A)	--	myb-related protein Zm38-like [Camellia sinensis]	MYB12_ARATH RecName: Full=Transcription factor MYB12 {ECO:0000303|PubMed:9839469}; AltName: Full=Myb-related protein 12 {ECO:0000303|PubMed:9839469}; Short=AtMYB12 {ECO:0000303|PubMed:9839469}; AltName: Full=Protein PRODUCTION OF FLAVONOL GLYCOSIDES 1 {ECO:0000303|PubMed:17419845};	MYB
CSS0021954	-3.23353	8.56675e-273	3.18046e-270	K09286 EREBP-like factor | (RefSeq) dehydration-responsive element-binding protein 1A-like (A)	--	hypothetical protein HYC85_026610 [Camellia sinensis]	DRE1D_ARATH RecName: Full=Dehydration-responsive element-binding protein 1D; Short=Protein DREB1D; AltName: Full=C-repeat/dehydration-responsive element-binding factor 4; Short=C-repeat-binding factor 4; Short=CRT/DRE-binding factor 4;	AP2/ERF-ERF
CSS0022168	-1.59203	4.62664e-35	1.8104e-33	K09287 RAV-like factor | (RefSeq) AP2/ERF and B3 domain-containing transcription factor RAV1-like (A)	--	AP2/ERF and B3 domain-containing transcription factor RAV1-like [Camellia sinensis]	RAV2_ARATH RecName: Full=AP2/ERF and B3 domain-containing transcription repressor RAV2; AltName: Full=Ethylene-responsive transcription factor RAV2; AltName: Full=Protein RELATED TO ABI3/VP1 2; AltName: Full=Protein RELATED TO APETALA2 8; AltName: Full=Protein TEMPRANILLO 2;	AP2/ERF-RAV
CSS0022304	1.13481	0.00563191	0.0235253	--	--	transcription factor ORG2-like [Camellia sinensis]	ORG2_ARATH RecName: Full=Transcription factor ORG2; AltName: Full=Basic helix-loop-helix protein 38; Short=AtbHLH38; Short=bHLH 38; AltName: Full=OBP3-responsive gene 2; AltName: Full=Transcription factor EN 8; AltName: Full=bHLH transcription factor bHLH038;	bHLH
CSS0022465	-1.28327	0.00577298	0.0240354	K14494 DELLA protein | (RefSeq) DELLA protein SLR1-like (A)	ko04075: Plant hormone signal transduction	hypothetical protein HYC85_010529 [Camellia sinensis]	SLRL1_ORYSJ RecName: Full=Protein SLENDER RICE1-LIKE 1 {ECO:0000303|PubMed:16262715}; Short=Protein SLR1-LIKE 1 {ECO:0000303|PubMed:16262715};	GRAS
CSS0022566	-4.16687	4.06334e-288	1.6065e-285	K14494 DELLA protein | (RefSeq) DELLA protein GAI1-like (A)	ko04075: Plant hormone signal transduction	scarecrow-like protein 13 [Camellia sinensis]	SCL13_ARATH RecName: Full=Scarecrow-like protein 13; Short=AtSCL13; AltName: Full=GRAS family protein 24; Short=AtGRAS-24;	GRAS
CSS0022907	-1.44694	2.28062e-30	7.9529e-29	K09286 EREBP-like factor | (RefSeq) ethylene-responsive transcription factor RAP2-4-like (A)	--	hypothetical protein HYC85_020605 [Camellia sinensis]	RAP24_ARATH RecName: Full=Ethylene-responsive transcription factor RAP2-4; AltName: Full=Ethylene-responsive transcription factor ERF059; AltName: Full=Protein RELATED TO APETALA2 4;	AP2/ERF-ERF
CSS0022987	-2.36028	9.9472e-06	7.70933e-05	K14016 ubiquitin fusion degradation protein 1 | (RefSeq) LOW QUALITY PROTEIN: ubiquitin fusion degradation protein 1 homolog (A)	ko04141: Protein processing in endoplasmic reticulum	NAC domain-containing protein 90 [Camellia lanceoleosa]	NAC90_ARATH RecName: Full=NAC domain-containing protein 90; Short=ANAC090;	NAC
CSS0023363	-1.11927	2.0402e-08	2.2111e-07	K13424 WRKY transcription factor 33 | (RefSeq) WRKY transcription factor WRKY24-like (A)	ko04016: MAPK signaling pathway - plant; ko04626: Plant-pathogen interaction	WRKY transcription factor 71-like [Camellia sinensis]	WRK71_ARATH RecName: Full=WRKY transcription factor 71; AltName: Full=WRKY DNA-binding protein 71;	WRKY
CSS0023532	1.55893	4.30537e-08	4.51182e-07	--	--	B3 domain-containing protein Os04g0386900-like [Camellia sinensis]	Y4869_ORYSJ RecName: Full=B3 domain-containing protein Os04g0386900;	B3
CSS0023796	-1.22375	0.00554189	0.0232002	K09422 transcription factor MYB, plant | (RefSeq) transcription factor MYB82-like (A)	--	transcription factor MYB82-like [Camellia sinensis]	MYB82_ARATH RecName: Full=Transcription factor MYB82; AltName: Full=Myb-related protein 82; Short=AtMYB82;	MYB
CSS0024471	-1.42779	0.000751159	0.00403806	--	--	NAC domain-containing protein 73 [Camellia lanceoleosa]	NAC73_ARATH RecName: Full=NAC domain-containing protein 73 {ECO:0000303|PubMed:15029955}; Short=ANAC073 {ECO:0000303|PubMed:15029955}; AltName: Full=Protein SECONDARY WALL-ASSOCIATED NAC DOMAIN PROTEIN 2 {ECO:0000303|PubMed:18952777};	NAC
CSS0024477	-2.34826	2.1681e-40	9.72071e-39	K09422 transcription factor MYB, plant | (RefSeq) transcription factor MYB62-like (A)	--	transcription factor MYB62-like [Camellia sinensis]	MYB62_ARATH RecName: Full=Transcription factor MYB62 {ECO:0000303|PubMed:9839469}; AltName: Full=Myb-related protein 62 {ECO:0000303|PubMed:9839469}; Short=AtMYB62 {ECO:0000303|PubMed:9839469};	MYB
CSS0024751	-4.17103	4.57593e-11	6.28917e-10	K13426 WRKY transcription factor 29 | (RefSeq) probable WRKY transcription factor 29 (A)	ko04016: MAPK signaling pathway - plant; ko04626: Plant-pathogen interaction	probable WRKY transcription factor 29 [Camellia sinensis]	WRK22_ARATH RecName: Full=WRKY transcription factor 22; AltName: Full=WRKY DNA-binding protein 22;	WRKY
CSS0024816	-5.21462	6.08388e-08	6.26349e-07	--	--	NAC domain-containing protein 90-like [Camellia sinensis]	NAC90_ARATH RecName: Full=NAC domain-containing protein 90; Short=ANAC090;	NAC
CSS0024883	-1.61654	6.71936e-11	9.09144e-10	K13424 WRKY transcription factor 33 | (RefSeq) WRKY transcription factor WRKY24-like (A)	ko04016: MAPK signaling pathway - plant; ko04626: Plant-pathogen interaction	hypothetical protein HYC85_019203 [Camellia sinensis]	WRK48_ARATH RecName: Full=Probable WRKY transcription factor 48; AltName: Full=WRKY DNA-binding protein 48;	WRKY
CSS0024910	-2.69379	2.5162e-85	2.27978e-83	K13426 WRKY transcription factor 29 | (RefSeq) probable WRKY transcription factor 29 (A)	ko04016: MAPK signaling pathway - plant; ko04626: Plant-pathogen interaction	WRKY DNA-binding transcription factor 70-like [Camellia sinensis]	WRK70_ARATH RecName: Full=Probable WRKY transcription factor 70 {ECO:0000303|Ref.1}; AltName: Full=WRKY DNA-binding protein 70 {ECO:0000303|Ref.1};	WRKY
CSS0025009	-1.33153	4.9518e-05	0.000339904	K14016 ubiquitin fusion degradation protein 1 | (RefSeq) LOW QUALITY PROTEIN: ubiquitin fusion degradation protein 1 homolog (A)	ko04141: Protein processing in endoplasmic reticulum	hypothetical protein HYC85_009512 [Camellia sinensis]	NAC6_SOYBN RecName: Full=NAC domain-containing protein 6 {ECO:0000303|PubMed:16919368}; Short=GmNAC6 {ECO:0000303|PubMed:16919368};	NAC
CSS0025246	-2.03599	0	0	K09286 EREBP-like factor | (RefSeq) ethylene-responsive transcription factor 4-like (A)	--	ethylene-responsive transcription factor 4-like [Camellia sinensis]	ERF4_TOBAC RecName: Full=Ethylene-responsive transcription factor 4; AltName: Full=Ethylene-responsive element-binding factor 3; Short=EREBP-3; AltName: Full=Ethylene-responsive element-binding factor 4 homolog; AltName: Full=NtERF3;	AP2/ERF-ERF
CSS0026183	-1.55657	1.6946e-09	2.03505e-08	K14016 ubiquitin fusion degradation protein 1 | (RefSeq) LOW QUALITY PROTEIN: ubiquitin fusion degradation protein 1 homolog (A)	ko04141: Protein processing in endoplasmic reticulum	NAC domain-containing protein 91-like isoform X1 [Camellia sinensis]	NAC91_ARATH RecName: Full=NAC domain-containing protein 91 {ECO:0000303|PubMed:15029955}; Short=ANAC091 {ECO:0000303|PubMed:15029955}; AltName: Full=TCV-interacting protein {ECO:0000303|PubMed:11041886};	NAC
CSS0026328	1.25528	1.21524e-06	1.07141e-05	K09422 transcription factor MYB, plant | (RefSeq) transcription factor WER-like isoform X1 (A)	--	transcription factor WER-like isoform X1 [Camellia sinensis]	WER_ARATH RecName: Full=Transcription factor WER; AltName: Full=Myb-related protein 66; Short=AtMYB66; AltName: Full=Protein WEREWOLF;	MYB-related
CSS0026968	-1.69716	6.54947e-28	2.10767e-26	K14016 ubiquitin fusion degradation protein 1 | (RefSeq) LOW QUALITY PROTEIN: ubiquitin fusion degradation protein 1 homolog (A)	ko04141: Protein processing in endoplasmic reticulum	hypothetical protein HYC85_009512 [Camellia sinensis]	NAC6_SOYBN RecName: Full=NAC domain-containing protein 6 {ECO:0000303|PubMed:16919368}; Short=GmNAC6 {ECO:0000303|PubMed:16919368};	NAC
CSS0027366	-1.39904	4.64826e-13	7.36632e-12	K09286 EREBP-like factor | (RefSeq) ethylene-responsive transcription factor 2-like (A)	--	ethylene-responsive transcription factor 2-like [Camellia sinensis]	ERF2_NICSY RecName: Full=Ethylene-responsive transcription factor 2; Short=NsERF2; AltName: Full=Ethylene-responsive element-binding factor 2; Short=EREBP-2;	AP2/ERF-ERF
CSS0027432	1.73174	0.000891825	0.00471106	K23047 E3 ubiquitin-protein ligase UNKL [EC:2.3.2.27] | (RefSeq) zinc finger CCCH domain-containing protein 2-like (A)	--	zinc finger CCCH domain-containing protein 30-like [Camellia sinensis]	C3H24_ORYSJ RecName: Full=Zinc finger CCCH domain-containing protein 24; Short=OsC3H24;	C3H
CSS0027686	1.01367	0.00065319	0.00355997	K09422 transcription factor MYB, plant | (RefSeq) transcription factor MYB114-like (A)	--	transcription factor MYB114-like [Camellia sinensis]	MYB4_CROXC RecName: Full=Transcription factor MYB4 {ECO:0000305}; AltName: Full=Myb-related protein 4 {ECO:0000303|PubMed:31004005}; Short=CcMYB4 {ECO:0000303|PubMed:31004005};	MYB
CSS0027812	-2.20263	4.03471e-175	8.24353e-173	K14494 DELLA protein | (RefSeq) DELLA protein GAI1-like (A)	ko04075: Plant hormone signal transduction	scarecrow-like protein 14 [Camellia sinensis]	SCL14_ARATH RecName: Full=Scarecrow-like protein 14; Short=AtSCL14; AltName: Full=GRAS family protein 2; Short=AtGRAS-2;	GRAS
CSS0028066	2.71226	2.29245e-08	2.47392e-07	K09264 MADS-box transcription factor, plant | (RefSeq) developmental protein SEPALLATA 1-like (A)	--	Agamous-like MADS-box protein MADS4 [Camellia lanceoleosa]	MADS4_VITVI RecName: Full=Agamous-like MADS-box protein MADS4 {ECO:0000305}; AltName: Full=MADS-box protein 4 {ECO:0000303|Ref.1}; Short=VvMADS4 {ECO:0000303|Ref.1}; AltName: Full=SEPALLATA homolog 3 {ECO:0000305}; Short=VvSEP3 {ECO:0000303|PubMed:18997115}; Short=VviSEP3 {ECO:0000303|PubMed:26818751};	MADS-MIKC
CSS0028188	-4.92392	5.31221e-05	0.000362194	K13464 jasmonate ZIM domain-containing protein | (RefSeq) protein TIFY 9 (A)	ko04075: Plant hormone signal transduction	protein TIFY 5A-like [Camellia sinensis]	TIF5A_ARATH RecName: Full=Protein TIFY 5A {ECO:0000303|PubMed:17499004}; AltName: Full=Jasmonate ZIM domain-containing protein 8 {ECO:0000303|PubMed:17637675};	Tify
CSS0028237	3.36995	6.34025e-06	5.06737e-05	K03263 translation initiation factor 5A | (RefSeq) eukaryotic translation initiation factor 5A-4-like isoform X1 (A)	--	hypothetical protein HYC85_030325 [Camellia sinensis]	BEE1_ARATH RecName: Full=Transcription factor BEE 1; AltName: Full=Basic helix-loop-helix protein 44; Short=AtbHLH44; Short=bHLH 44; AltName: Full=Protein Brassinosteroid enhanced expression 1; AltName: Full=Transcription factor EN 77; AltName: Full=bHLH transcription factor bHLH044;	bHLH
CSS0028565	-3.16844	0	0	K13424 WRKY transcription factor 33 | (RefSeq) WRKY transcription factor WRKY24-like (A)	ko04016: MAPK signaling pathway - plant; ko04626: Plant-pathogen interaction	probable WRKY transcription factor 40 [Camellia sinensis]	WRK40_ARATH RecName: Full=Probable WRKY transcription factor 40 {ECO:0000303|Ref.1}; AltName: Full=WRKY DNA-binding protein 40 {ECO:0000303|Ref.1};	WRKY
CSS0029111	-1.53686	1.36359e-82	1.18945e-80	K13422 transcription factor MYC2 | (RefSeq) transcription factor MYC2-like (A)	ko04016: MAPK signaling pathway - plant; ko04075: Plant hormone signal transduction	transcription factor MYC2-like [Camellia sinensis]	MYC2_SOLLC RecName: Full=Transcription factor MYC2 {ECO:0000303|PubMed:24483714}; Short=LeMYC2 {ECO:0000303|PubMed:24483714}; Short=SlMYC2 {ECO:0000303|PubMed:29528226}; AltName: Full=Basic helix-loop-helix protein 147 {ECO:0000303|PubMed:25612924}; AltName: Full=Transcription factor bHLH147 {ECO:0000303|PubMed:25612924}; AltName: Full=bHLH transcription factor bHLH147 {ECO:0000305};	bHLH
CSS0029116	-3.61803	4.64911e-160	8.04163e-158	K13424 WRKY transcription factor 33 | (RefSeq) WRKY transcription factor WRKY24-like (A)	ko04016: MAPK signaling pathway - plant; ko04626: Plant-pathogen interaction	hypothetical protein HYC85_028631 [Camellia sinensis]	WRK40_ARATH RecName: Full=Probable WRKY transcription factor 40 {ECO:0000303|Ref.1}; AltName: Full=WRKY DNA-binding protein 40 {ECO:0000303|Ref.1};	WRKY
CSS0030102	-3.29522	6.00859e-14	1.0106e-12	K14016 ubiquitin fusion degradation protein 1 | (RefSeq) LOW QUALITY PROTEIN: ubiquitin fusion degradation protein 1 homolog (A)	ko04141: Protein processing in endoplasmic reticulum	NAC domain-containing protein 22-like [Camellia sinensis]	NAC6_SOYBN RecName: Full=NAC domain-containing protein 6 {ECO:0000303|PubMed:16919368}; Short=GmNAC6 {ECO:0000303|PubMed:16919368};	NAC
CSS0030706	-1.00366	6.1807e-12	9.0942e-11	K09286 EREBP-like factor | (RefSeq) ethylene-responsive transcription factor ERF104-like (A)	--	hypothetical protein HYC85_013633 [Camellia sinensis]	ERF5_TOBAC RecName: Full=Ethylene-responsive transcription factor 5; AltName: Full=Ethylene-responsive element-binding factor 4; Short=EREBP-4; AltName: Full=Ethylene-responsive element-binding factor 5 homolog; AltName: Full=NtERF4;	AP2/ERF-ERF
CSS0031180	-4.4179	5.95371e-12	8.77294e-11	K09522 DnaJ homolog subfamily C member 2 | (RefSeq) dnaJ homolog subfamily C member 2 (A)	--	protein RADIALIS-like 1 [Camellia sinensis]	RADL1_ARATH RecName: Full=Protein RADIALIS-like 1; Short=AtRL1; Short=Protein RAD-like 1; AltName: Full=Protein RADIALIS-LIKE SANT/MYB 2; Short=Protein RSM2;	MYB-related
CSS0031258	-1.12029	0.000111882	0.000716154	K14491 two-component response regulator ARR-B family | (RefSeq) two-component response regulator ARR12-like (A)	ko04075: Plant hormone signal transduction	hypothetical protein HYC85_021389 [Camellia sinensis]	HHO3_ARATH RecName: Full=Transcription factor HHO3 {ECO:0000305}; AltName: Full=MYB-domain transcription factor HHO3 {ECO:0000305}; AltName: Full=Protein HRS1 HOMOLOG 3 {ECO:0000305};	GARP-G2-like
CSS0031654	1.05242	1.54856e-23	4.30135e-22	K14486 auxin response factor | (RefSeq) auxin response factor 3-like isoform X1 (A)	ko04075: Plant hormone signal transduction	auxin response factor 4-like isoform X1 [Camellia sinensis]	ARFD_ARATH RecName: Full=Auxin response factor 4;	B3-ARF
CSS0031868	-1.13443	4.97839e-55	2.9034e-53	K14494 DELLA protein | (RefSeq) DELLA protein SLR1-like (A)	ko04075: Plant hormone signal transduction	scarecrow-like protein 33 [Camellia sinensis]	SCL14_ARATH RecName: Full=Scarecrow-like protein 14; Short=AtSCL14; AltName: Full=GRAS family protein 2; Short=AtGRAS-2;	GRAS
CSS0031905	-1.86309	0	0	K13464 jasmonate ZIM domain-containing protein | (RefSeq) protein TIFY 10A (A)	ko04075: Plant hormone signal transduction	protein TIFY 10A [Camellia sinensis]	TI10A_ARATH RecName: Full=Protein TIFY 10A {ECO:0000303|PubMed:17499004}; AltName: Full=Jasmonate ZIM domain-containing protein 1 {ECO:0000303|PubMed:17637675, ECO:0000303|PubMed:19151223};	Tify
CSS0032040	-1.24966	6.09435e-19	1.3887e-17	K09422 transcription factor MYB, plant | (RefSeq) transcription factor MYB73-like (A)	--	transcription factor MYB73-like [Camellia sinensis]	MYB73_ARATH RecName: Full=Transcription factor MYB73 {ECO:0000303|PubMed:11597504}; AltName: Full=Myb-related protein 73 {ECO:0000303|PubMed:11597504}; Short=AtMYB73 {ECO:0000303|PubMed:11597504};	MYB
CSS0032541	-5.95858	1.3522e-114	1.608e-112	K09286 EREBP-like factor | (RefSeq) ethylene-responsive transcription factor TINY-like (A)	--	ethylene-responsive transcription factor ERF027-like [Camellia sinensis]	ERF26_ARATH RecName: Full=Ethylene-responsive transcription factor ERF026;	AP2/ERF-ERF
CSS0032956	5.96851	4.11624e-102	4.35106e-100	K09422 transcription factor MYB, plant | (RefSeq) myb-related protein 308-like isoform X1 (A)	--	transcription factor MYB5d [Camellia sinensis]	MYB5_ARATH RecName: Full=Transcription repressor MYB5; AltName: Full=AtM2; AltName: Full=Myb-related protein 5; Short=AtMYB5;	MYB
CSS0033018	1.85934	4.4695e-06	3.64982e-05	K09422 transcription factor MYB, plant | (RefSeq) transcription factor TRY-like isoform X1 (A)	--	MYB-like transcription factor ETC1 isoform X2 [Camellia sinensis]	ETC1_ARATH RecName: Full=MYB-like transcription factor ETC1; AltName: Full=Protein ENHANCER OF TRY AND CPC 1;	MYB-related
CSS0033421	-1.81682	2.10617e-53	1.20297e-51	K13426 WRKY transcription factor 29 | (RefSeq) probable WRKY transcription factor 29 (A)	ko04016: MAPK signaling pathway - plant; ko04626: Plant-pathogen interaction	probable WRKY transcription factor 53 [Camellia sinensis]	WRK53_ARATH RecName: Full=Probable WRKY transcription factor 53 {ECO:0000303|PubMed:17369373}; AltName: Full=WRKY DNA-binding protein 53 {ECO:0000303|PubMed:17369373};	WRKY
CSS0033997	-3.98018	4.14248e-165	7.55147e-163	K14494 DELLA protein | (RefSeq) DELLA protein GAI1-like (A)	ko04075: Plant hormone signal transduction	scarecrow-like protein 13 [Camellia sinensis]	SCL13_ARATH RecName: Full=Scarecrow-like protein 13; Short=AtSCL13; AltName: Full=GRAS family protein 24; Short=AtGRAS-24;	GRAS
CSS0034208	-1.88846	3.2162e-08	3.41987e-07	--	--	protein RADIALIS-like 4 [Camellia sinensis]	RADL6_ARATH RecName: Full=Protein RADIALIS-like 6; Short=AtRL6; Short=Protein RAD-like 6; AltName: Full=Protein RADIALIS-LIKE SANT/MYB 3; Short=Protein RSM3;	MYB-related
CSS0034219	-2.90467	1.93135e-05	0.000142123	K09286 EREBP-like factor | (RefSeq) ethylene-responsive transcription factor 3-like (A)	--	ethylene-responsive transcription factor ERF109-like [Camellia sinensis]	EF109_ARATH RecName: Full=Ethylene-responsive transcription factor ERF109;	AP2/ERF-ERF
CSS0034377	-1.7627	1.47433e-27	4.66558e-26	K14016 ubiquitin fusion degradation protein 1 | (RefSeq) LOW QUALITY PROTEIN: ubiquitin fusion degradation protein 1 homolog (A)	ko04141: Protein processing in endoplasmic reticulum	NAC domain-containing protein 45-like [Camellia sinensis]	NAC87_ARATH RecName: Full=NAC domain-containing protein 87 {ECO:0000303|PubMed:15029955}; Short=ANAC087 {ECO:0000303|PubMed:15029955};	NAC
CSS0034430	-1.87788	2.28645e-12	3.46818e-11	K13464 jasmonate ZIM domain-containing protein | (RefSeq) protein TIFY 9 (A)	ko04075: Plant hormone signal transduction	protein TIFY 9 [Camellia sinensis]	TIF9_ARATH RecName: Full=Protein TIFY 9; AltName: Full=Jasmonate ZIM domain-containing protein 10; AltName: Full=Protein JASMONATE-ASSOCIATED 1; AltName: Full=Protein JAZ10;	Tify
CSS0034532	-3.9597	4.48413e-05	0.000310181	--	--	NAC domain-containing protein 90-like [Camellia sinensis]	NAC90_ARATH RecName: Full=NAC domain-containing protein 90; Short=ANAC090;	NAC
CSS0034576	-1.58162	4.78496e-149	7.70734e-147	K09287 RAV-like factor | (RefSeq) AP2/ERF and B3 domain-containing transcription factor RAV1-like (A)	--	AP2/ERF and B3 domain-containing transcription factor RAV1-like [Camellia sinensis]	RAV2_ARATH RecName: Full=AP2/ERF and B3 domain-containing transcription repressor RAV2; AltName: Full=Ethylene-responsive transcription factor RAV2; AltName: Full=Protein RELATED TO ABI3/VP1 2; AltName: Full=Protein RELATED TO APETALA2 8; AltName: Full=Protein TEMPRANILLO 2;	AP2/ERF-RAV
CSS0034715	-3.68595	1.08849e-24	3.16191e-23	K09422 transcription factor MYB, plant | (RefSeq) transcription factor MYB4-like (A)	--	transcription factor MYB4 [Camellia sinensis]	MYB4_ORYSJ RecName: Full=Transcription factor MYB4 {ECO:0000305}; AltName: Full=Myb-related protein 4 {ECO:0000305}; Short=OsMyb4 {ECO:0000303|PubMed:14675437}; AltName: Full=Transcription factor RLTR1 {ECO:0000312|EMBL:AAP92750.1};	MYB
CSS0035656	-2.28643	5.52604e-08	5.71819e-07	K09522 DnaJ homolog subfamily C member 2 | (RefSeq) dnaJ homolog subfamily C member 2 (A)	--	hypothetical protein HYC85_007708 [Camellia sinensis]	RADL1_ARATH RecName: Full=Protein RADIALIS-like 1; Short=AtRL1; Short=Protein RAD-like 1; AltName: Full=Protein RADIALIS-LIKE SANT/MYB 2; Short=Protein RSM2;	MYB-related
CSS0036016	-1.9421	0.00530864	0.0223374	K14491 two-component response regulator ARR-B family | (RefSeq) two-component response regulator ARR12-like (A)	ko04075: Plant hormone signal transduction	Transcription activator GLK1 [Camellia lanceoleosa]	GLK1_ARATH RecName: Full=Transcription activator GLK1; AltName: Full=GBF'S PRO-RICH REGION-INTERACTING factor 1; AltName: Full=Golden2-like protein 1; Short=AtGLK1;	GARP-G2-like
CSS0036036	-3.26212	1.37266e-05	0.000103899	K07025 putative hydrolase of the HAD superfamily | (RefSeq) uncharacterized protein LOC114292903 (A)	--	LOB domain-containing protein 40-like isoform X1 [Camellia sinensis]	LBD41_ARATH RecName: Full=LOB domain-containing protein 41; AltName: Full=ASYMMETRIC LEAVES 2-like protein 38; Short=AS2-like protein 38;	LOB
CSS0036139	-1.87535	0.00120512	0.00613505	K14494 DELLA protein | (RefSeq) DELLA protein SLR1-like (A)	ko04075: Plant hormone signal transduction	hypothetical protein TEA_020355 [Camellia sinensis var. sinensis]	CIGR1_ORYSJ RecName: Full=Chitin-inducible gibberellin-responsive protein 1;	GRAS
CSS0036396	-1.02007	0.00105448	0.00545932	K14016 ubiquitin fusion degradation protein 1 | (RefSeq) LOW QUALITY PROTEIN: ubiquitin fusion degradation protein 1 homolog (A)	ko04141: Protein processing in endoplasmic reticulum	hypothetical protein TEA_007521 [Camellia sinensis var. sinensis]	NAC35_ARATH RecName: Full=NAC domain-containing protein 35 {ECO:0000303|PubMed:15029955}; Short=ANAC035 {ECO:0000303|PubMed:15029955}; AltName: Full=Protein LONG VEGETATIVE PHASE 1 {ECO:0000303|PubMed:17653269}; Short=AtLOV1 {ECO:0000303|PubMed:17653269};	NAC
CSS0036789	1.27679	5.12935e-09	5.92161e-08	K09264 MADS-box transcription factor, plant | (RefSeq) floral homeotic protein DEFICIENS-like (A)	--	MADS-box transcription factor TOMATO MADS 6-like protein [Camellia sinensis]	TM6_VITVI RecName: Full=Agamous-like MADS-box protein TM6 {ECO:0000305}; AltName: Full=VvAP3.2 {ECO:0000303|PubMed:18997115}; AltName: Full=VviAP3b {ECO:0000303|PubMed:26818751};	MADS-MIKC
CSS0036919	1.62374	3.05293e-29	1.01908e-27	K09422 transcription factor MYB, plant | (RefSeq) myb-related protein 308-like (A)	--	hypothetical protein TEA_004154 [Camellia sinensis var. sinensis]	MY123_ACTCC RecName: Full=Transcription factor MYB123 {ECO:0000305}; AltName: Full=Myb-related protein 123 {ECO:0000305}; Short=AcMYB123 {ECO:0000303|PubMed:30912865};	MYB
CSS0037160	-3.04788	8.37894e-44	4.0044e-42	K13424 WRKY transcription factor 33 | (RefSeq) probable WRKY transcription factor 33 (A)	ko04016: MAPK signaling pathway - plant; ko04626: Plant-pathogen interaction	probable WRKY transcription factor 33 [Camellia sinensis]	WRK33_ARATH RecName: Full=Probable WRKY transcription factor 33; AltName: Full=WRKY DNA-binding protein 33;	WRKY
CSS0037440	1.93644	2.2631e-18	5.00331e-17	K09284 AP2-like factor, euAP2 lineage | (RefSeq) APETALA2-like protein 3 isoform X1 (A)	--	APETALA2-like protein 3 isoform X1 [Camellia sinensis]	AP23_ORYSJ RecName: Full=APETALA2-like protein 3 {ECO:0000303|PubMed:28066457}; AltName: Full=Protein SUPERNUMERARY BRACT {ECO:0000303|PubMed:17144896};	AP2/ERF-AP2
CSS0037465	2.22401	3.01696e-05	0.000215348	K09286 EREBP-like factor | (RefSeq) ethylene-responsive transcription factor RAP2-3-like (A)	--	ethylene-responsive transcription factor ERF113-like [Camellia sinensis]	EF114_ARATH RecName: Full=Ethylene-responsive transcription factor ERF114 {ECO:0000303|PubMed:16407444}; AltName: Full=ERF bud enhancer {ECO:0000303|PubMed:23616605};	AP2/ERF-ERF
CSS0037887	-1.75119	2.8827e-42	1.34805e-40	K09287 RAV-like factor | (RefSeq) AP2/ERF and B3 domain-containing transcription factor RAV1-like (A)	--	AP2/ERF and B3 domain-containing transcription factor RAV1-like [Camellia sinensis]	RAV2_ARATH RecName: Full=AP2/ERF and B3 domain-containing transcription repressor RAV2; AltName: Full=Ethylene-responsive transcription factor RAV2; AltName: Full=Protein RELATED TO ABI3/VP1 2; AltName: Full=Protein RELATED TO APETALA2 8; AltName: Full=Protein TEMPRANILLO 2;	AP2/ERF-RAV
CSS0038310	1.19908	1.34738e-07	1.34046e-06	K26213 transcription factor FAMA | (RefSeq) transcription factor FAMA isoform X1 (A)	--	transcription factor bHLH96-like [Camellia sinensis]	BH094_ARATH RecName: Full=Transcription factor bHLH94; AltName: Full=Basic helix-loop-helix protein 94; Short=AtbHLH94; Short=bHLH 94; AltName: Full=Transcription factor EN 16; AltName: Full=bHLH transcription factor bHLH094;	bHLH
CSS0038366	4.85435	2.3864e-122	3.07836e-120	K13422 transcription factor MYC2 | (RefSeq) transcription factor MYC2-like (A)	ko04016: MAPK signaling pathway - plant; ko04075: Plant hormone signal transduction	transcription factor bHLH18-like isoform X1 [Camellia sinensis]	BH025_ARATH RecName: Full=Transcription factor bHLH25; AltName: Full=Basic helix-loop-helix protein 25; Short=AtbHLH25; Short=bHLH 25; AltName: Full=Transcription factor EN 29; AltName: Full=bHLH transcription factor bHLH025;	bHLH
CSS0038487	-1.95176	6.12291e-22	1.58503e-20	K09286 EREBP-like factor | (RefSeq) ethylene-responsive transcription factor 4-like (A)	--	hypothetical protein HYC85_001447 [Camellia sinensis]	ERF78_ARATH RecName: Full=Ethylene-responsive transcription factor 4; Short=AtERF4; AltName: Full=Ethylene-responsive element-binding factor 4; Short=EREBP-4; AltName: Full=Protein RELATED TO APETALA2 5;	AP2/ERF-ERF
CSS0038875	-1.02137	0.00101079	0.00526277	K09286 EREBP-like factor | (RefSeq) ethylene-responsive transcription factor 1A-like (A)	--	ethylene-responsive transcription factor ERF113-like isoform X4 [Camellia sinensis]	EF113_ARATH RecName: Full=Ethylene-responsive transcription factor ERF113; AltName: Full=Protein RELATED TO AP2 6L {ECO:0000305};	AP2/ERF-ERF
CSS0039735	-1.83364	1.19834e-10	1.58683e-09	K07025 putative hydrolase of the HAD superfamily | (RefSeq) uncharacterized protein LOC114292903 (A)	--	LOB domain-containing protein 39-like [Camellia sinensis]	LBD39_ARATH RecName: Full=LOB domain-containing protein 39; AltName: Full=ASYMMETRIC LEAVES 2-like protein 41; Short=AS2-like protein 41;	LOB
CSS0040091	1.91492	1.29388e-18	2.90057e-17	K09286 EREBP-like factor | (RefSeq) ethylene-responsive transcription factor CRF2-like (A)	--	ethylene-responsive transcription factor 12-like [Camellia sinensis]	ERF81_ARATH RecName: Full=Ethylene-responsive transcription factor 12; Short=AtERF12; AltName: Full=Ethylene-responsive element-binding factor 12; Short=EREBP-12;	AP2/ERF-ERF
CSS0040105	1.33984	0.00627904	0.025814	--	--	uncharacterized protein LOC114321634 [Camellia sinensis]	--	C2H2
CSS0040110	-2.23443	0.000179355	0.00109685	K13426 WRKY transcription factor 29 | (RefSeq) probable WRKY transcription factor 29 (A)	ko04016: MAPK signaling pathway - plant; ko04626: Plant-pathogen interaction	WRKY DNA-binding transcription factor 70-like [Camellia sinensis]	WRK70_ARATH RecName: Full=Probable WRKY transcription factor 70 {ECO:0000303|Ref.1}; AltName: Full=WRKY DNA-binding protein 70 {ECO:0000303|Ref.1};	WRKY
CSS0040381	1.14209	6.33803e-07	5.78903e-06	K12126 phytochrome-interacting factor 3 | (RefSeq) transcription factor PIF3-like (A)	ko04075: Plant hormone signal transduction; ko04712: Circadian rhythm - plant	transcription factor bHLH69-like isoform X2 [Camellia sinensis]	RHL1_LOTJA RecName: Full=bHLH transcription factor RHL1 {ECO:0000303|PubMed:19675148}; AltName: Full=Basic helix-loop-helix protein RHL1 {ECO:0000305}; AltName: Full=Protein ROOT HAIRLESS 1 {ECO:0000303|PubMed:19675148}; Short=LjRHL1 {ECO:0000303|PubMed:19675148};	bHLH
CSS0041456	-1.94594	0.0103109	0.0395482	K09422 transcription factor MYB, plant | (RefSeq) transcription factor MYB73-like (A)	--	transcription factor MYB77-like [Camellia sinensis]	MYB77_ARATH RecName: Full=Transcription factor MYB77 {ECO:0000303|PubMed:11597504}; AltName: Full=Myb-related protein 77 {ECO:0000303|PubMed:11597504}; Short=AtMYB77 {ECO:0000303|PubMed:11597504}; AltName: Full=Myb-related protein R2 {ECO:0000303|PubMed:9678577}; Short=AtMYBR2 {ECO:0000303|PubMed:9678577};	MYB
CSS0042242	1.10383	1.72328e-124	2.2909e-122	--	--	LOW QUALITY PROTEIN: transcription factor MYB1R1 [Camellia sinensis]	MY1R1_SOLTU RecName: Full=Transcription factor MYB1R1; AltName: Full=Myb-related protein R1 {ECO:0000303|PubMed:21030505}; Short=StMYB1R-1 {ECO:0000303|PubMed:21030505};	MYB-related
CSS0042335	-3.40528	4.46438e-234	1.29437e-231	--	--	NAC domain-containing protein 2-like isoform X2 [Camellia sinensis]	NAC2_ARATH RecName: Full=NAC domain-containing protein 2; Short=ANAC002;	NAC
CSS0043218	-1.06727	1.14417e-36	4.68171e-35	K14016 ubiquitin fusion degradation protein 1 | (RefSeq) LOW QUALITY PROTEIN: ubiquitin fusion degradation protein 1 homolog (A)	ko04141: Protein processing in endoplasmic reticulum	NAC domain-containing protein 62-like isoform X2 [Camellia sinensis]	NAC62_ARATH RecName: Full=NAC domain-containing protein 62 {ECO:0000303|PubMed:15029955}; Short=ANAC062 {ECO:0000303|PubMed:15029955}; AltName: Full=Protein NTM1-like 6 {ECO:0000303|PubMed:17158162};	NAC
CSS0043232	-1.08326	1.71512e-115	2.08021e-113	K14016 ubiquitin fusion degradation protein 1 | (RefSeq) LOW QUALITY PROTEIN: ubiquitin fusion degradation protein 1 homolog (A)	ko04141: Protein processing in endoplasmic reticulum	NAC domain-containing protein 2-like [Camellia sinensis]	NAC2_ARATH RecName: Full=NAC domain-containing protein 2; Short=ANAC002;	NAC
CSS0043380	-3.4357	6.06332e-85	5.46112e-83	K13424 WRKY transcription factor 33 | (RefSeq) WRKY transcription factor WRKY24-like (A)	ko04016: MAPK signaling pathway - plant; ko04626: Plant-pathogen interaction	probable WRKY transcription factor 40 isoform X2 [Camellia sinensis]	WRK40_ARATH RecName: Full=Probable WRKY transcription factor 40 {ECO:0000303|Ref.1}; AltName: Full=WRKY DNA-binding protein 40 {ECO:0000303|Ref.1};	WRKY
CSS0044106	1.22687	2.19776e-08	2.37341e-07	--	--	transcription factor bHLH162-like [Camellia sinensis]	BH162_ARATH RecName: Full=Transcription factor bHLH162; AltName: Full=Basic helix-loop-helix protein 162; Short=AtbHLH162 {ECO:0000303|PubMed:14600211}; Short=bHLH 162; AltName: Full=bHLH transcription factor bHLH162;	bHLH
CSS0044519	-1.15063	0.00181012	0.00876916	--	--	GATA transcription factor 16-like [Camellia sinensis]	GAT15_ARATH RecName: Full=GATA transcription factor 15;	C2C2-GATA
CSS0044539	-3.30444	1.0924e-05	8.41711e-05	K14491 two-component response regulator ARR-B family | (RefSeq) two-component response regulator ARR12-like (A)	ko04075: Plant hormone signal transduction	transcription factor HHO5-like isoform X2 [Camellia sinensis]	HHO5_ARATH RecName: Full=Transcription factor HHO5 {ECO:0000305}; AltName: Full=MYB-domain transcription factor HHO5 {ECO:0000305}; AltName: Full=Protein HRS1 HOMOLOG 5 {ECO:0000305}; AltName: Full=Protein ULT1 INTERACTING FACTOR 1 {ECO:0000303|PubMed:26903506};	GARP-G2-like
CSS0044673	-3.37511	5.21435e-230	1.44309e-227	K09286 EREBP-like factor | (RefSeq) ethylene-responsive transcription factor ERF023-like (A)	--	ethylene-responsive transcription factor ERF017-like [Camellia sinensis]	ERF17_ARATH RecName: Full=Ethylene-responsive transcription factor ERF017;	AP2/ERF-ERF
CSS0045071	-2.60771	1.13492e-198	2.67832e-196	--	--	zinc finger protein ZAT10 [Camellia sinensis]	ZAT10_ARATH RecName: Full=Zinc finger protein ZAT10; AltName: Full=Salt-tolerance zinc finger;	C2H2
CSS0046116	1.09624	3.68117e-11	5.11249e-10	K09422 transcription factor MYB, plant | (RefSeq) transcription factor MYB90-like (A)	--	transcription factor MYB75-like [Camellia sinensis]	MYB1_ACTCC RecName: Full=Transcription factor MYB1 {ECO:0000305}; AltName: Full=Myb-related protein 1 {ECO:0000305};	MYB-related
CSS0046267	3.96018	2.30327e-07	2.21823e-06	K13944 LOB domain-containing protein 16 | (RefSeq) LOB domain-containing protein 16 (A)	--	LOB domain-containing protein 4 [Camellia lanceoleosa]	LBD4_ARATH RecName: Full=LOB domain-containing protein 4; AltName: Full=ASYMMETRIC LEAVES 2-like protein 6; Short=AS2-like protein 6;	LOB
CSS0046378	4.25663	7.83363e-162	1.37057e-159	K09422 transcription factor MYB, plant | (RefSeq) transcription factor MYB90-like (A)	--	transcription factor MYB75-like [Camellia sinensis]	MYB1_ACTCC RecName: Full=Transcription factor MYB1 {ECO:0000305}; AltName: Full=Myb-related protein 1 {ECO:0000305};	MYB
CSS0046610	1.04726	2.70328e-46	1.35802e-44	--	--	hypothetical protein TEA_016464 [Camellia sinensis var. sinensis]	BIM1_ARATH RecName: Full=Transcription factor BIM1; AltName: Full=BES1-interacting Myc-like protein 1; AltName: Full=Basic helix-loop-helix protein 46; Short=AtbHLH46; Short=bHLH 46; AltName: Full=Transcription factor EN 126; AltName: Full=bHLH transcription factor bHLH046;	bHLH
CSS0047128	-1.97126	0	0	K13424 WRKY transcription factor 33 | (RefSeq) probable WRKY transcription factor 33 (A)	ko04016: MAPK signaling pathway - plant; ko04626: Plant-pathogen interaction	probable WRKY transcription factor 31 [Camellia sinensis]	WRKY6_ARATH RecName: Full=WRKY transcription factor 6 {ECO:0000303|PubMed:11722756}; AltName: Full=WRKY DNA-binding protein 6 {ECO:0000303|PubMed:11722756}; Short=AtWRKY6 {ECO:0000303|PubMed:11722756};	WRKY
CSS0047135	1.10881	2.77114e-05	0.000199249	K14016 ubiquitin fusion degradation protein 1 | (RefSeq) LOW QUALITY PROTEIN: ubiquitin fusion degradation protein 1 homolog (A)	ko04141: Protein processing in endoplasmic reticulum	NAC domain-containing protein 71-like [Camellia sinensis]	NAC71_ARATH RecName: Full=NAC domain-containing protein 71 {ECO:0000303|PubMed:15029955}; Short=ANAC071 {ECO:0000303|PubMed:15029955};	NAC
CSS0047279	-1.04468	1.3846e-08	1.52557e-07	K09422 transcription factor MYB, plant | (RefSeq) transcription factor MYB102-like (A)	--	transcription factor MYB102-like [Camellia sinensis]	MY102_ARATH RecName: Full=Transcription factor MYB102 {ECO:0000305}; AltName: Full=Myb-related protein 102 {ECO:0000305}; Short=AtMYB102 {ECO:0000303|PubMed:12857823}; AltName: Full=Myb-related protein M4 {ECO:0000305}; Short=AtM4 {ECO:0000303|PubMed:8980549};	MYB
CSS0047327	-1.93503	0.00176783	0.00858754	K09422 transcription factor MYB, plant | (RefSeq) transcription factor MYB108-like (A)	--	transcription factor MYB108-like [Camellia sinensis]	MYB78_ARATH RecName: Full=Transcription factor MYB78 {ECO:0000303|PubMed:9839469}; AltName: Full=Myb-related protein 78 {ECO:0000303|PubMed:9839469}; Short=AtMYB78 {ECO:0000303|PubMed:9839469};	MYB
CSS0047404	-3.41086	4.11692e-201	9.86862e-199	K09286 EREBP-like factor | (RefSeq) ethylene-responsive transcription factor 4-like (A)	--	hypothetical protein HYC85_009679 [Camellia sinensis]	EF109_ARATH RecName: Full=Ethylene-responsive transcription factor ERF109;	AP2/ERF-ERF
CSS0047466	-1.60995	3.32986e-11	4.65645e-10	K13422 transcription factor MYC2 | (RefSeq) transcription factor MYC2-like (A)	ko04016: MAPK signaling pathway - plant; ko04075: Plant hormone signal transduction	transcription factor MYC2-like [Camellia sinensis]	MYC2_SOLLC RecName: Full=Transcription factor MYC2 {ECO:0000303|PubMed:24483714}; Short=LeMYC2 {ECO:0000303|PubMed:24483714}; Short=SlMYC2 {ECO:0000303|PubMed:29528226}; AltName: Full=Basic helix-loop-helix protein 147 {ECO:0000303|PubMed:25612924}; AltName: Full=Transcription factor bHLH147 {ECO:0000303|PubMed:25612924}; AltName: Full=bHLH transcription factor bHLH147 {ECO:0000305};	bHLH
CSS0048511	-1.37553	0.000212727	0.00128315	K09422 transcription factor MYB, plant | (RefSeq) transcription factor MYB20-like (A)	--	transcription factor MYB20-like [Camellia sinensis]	MYB20_ARATH RecName: Full=Transcription factor MYB20 {ECO:0000305}; AltName: Full=Myb-related protein 20 {ECO:0000303|PubMed:16463103}; Short=AtMYB20 {ECO:0000303|PubMed:11597504};	MYB
CSS0049058	1.47935	0.0126232	0.0468642	K14494 DELLA protein | (RefSeq) DELLA protein GAI1-like (A)	ko04075: Plant hormone signal transduction	nodulation-signaling pathway 2 protein-like [Camellia sinensis]	NSP2_LOTJA RecName: Full=Protein NODULATION SIGNALING PATHWAY 2 {ECO:0000303|PubMed:17071642}; Short=LsNSP2 {ECO:0000303|PubMed:17071642}; AltName: Full=Transcription initiator for nodulation {ECO:0000312|EMBL:BAE72690.1};	GRAS
CSS0049230	1.81708	8.04382e-14	1.34253e-12	K13422 transcription factor MYC2 | (RefSeq) transcription factor MYC2-like (A)	ko04016: MAPK signaling pathway - plant; ko04075: Plant hormone signal transduction	transcription factor bHLH25-like [Camellia sinensis]	BH025_ARATH RecName: Full=Transcription factor bHLH25; AltName: Full=Basic helix-loop-helix protein 25; Short=AtbHLH25; Short=bHLH 25; AltName: Full=Transcription factor EN 29; AltName: Full=bHLH transcription factor bHLH025;	bHLH
CSS0049461	1.2292	8.50087e-06	6.65788e-05	K12127 pseudo-response regulator 1 | (RefSeq) two-component response regulator-like APRR1 (A)	ko04712: Circadian rhythm - plant	zinc finger protein CONSTANS-LIKE 9-like [Camellia sinensis]	COL9_ARATH RecName: Full=Zinc finger protein CONSTANS-LIKE 9;	C2C2-CO-like
CSS0049516	1.26597	0.000180371	0.00110217	--	--	hypothetical protein HYC85_009672 [Camellia sinensis]	Y5270_ARATH RecName: Full=B3 domain-containing protein At5g42700;	B3
CSS0049619	-1.66727	0	0	K13424 WRKY transcription factor 33 | (RefSeq) WRKY transcription factor WRKY24-like (A)	ko04016: MAPK signaling pathway - plant; ko04626: Plant-pathogen interaction	WRKY transcription factor WRKY24-like [Camellia sinensis]	WRK24_ORYSJ RecName: Full=WRKY transcription factor WRKY24 {ECO:0000303|PubMed:15047897}; Short=OsWRKY24 {ECO:0000303|PubMed:15047897};	WRKY
CSS0049693	-1.00128	2.03707e-108	2.33137e-106	K09338 homeobox-leucine zipper protein | (RefSeq) LOW QUALITY PROTEIN: homeobox-leucine zipper protein ATHB-12-like (A)	--	Homeobox-leucine zipper protein ATHB-7 [Camellia lanceoleosa]	ATHB7_ARATH RecName: Full=Homeobox-leucine zipper protein ATHB-7; AltName: Full=HD-ZIP protein ATHB-7; AltName: Full=Homeodomain transcription factor ATHB-7;	HB-HD-ZIP
CSS0049714	-1.89568	7.07207e-22	1.82453e-20	K09286 EREBP-like factor | (RefSeq) ethylene-responsive transcription factor RAP2-3-like (A)	--	ethylene-responsive transcription factor ABR1-like isoform X1 [Camellia sinensis]	EF110_ARATH RecName: Full=Ethylene-responsive transcription factor ERF110;	AP2/ERF-ERF
novel.11104	-1.36734	0.000192137	0.00116774	K12126 phytochrome-interacting factor 3 | (RefSeq) transcription factor PIF3-like (A)	ko04075: Plant hormone signal transduction; ko04712: Circadian rhythm - plant	uncharacterized protein LOC114295352 [Camellia sinensis]	BH117_ARATH RecName: Full=Transcription factor bHLH117; AltName: Full=Basic helix-loop-helix protein 117; Short=AtbHLH117; Short=bHLH 117; AltName: Full=Transcription factor EN 140; AltName: Full=bHLH transcription factor bHLH117;	bHLH
novel.1407	-1.56437	4.30372e-10	5.41845e-09	K09286 EREBP-like factor | (RefSeq) dehydration-responsive element-binding protein 2C-like (A)	--	uncharacterized protein LOC114307873 [Camellia sinensis]	DRE2A_ORYSI RecName: Full=Dehydration-responsive element-binding protein 2A; Short=Protein DREB2A;	AP2/ERF-ERF
novel.1764	-2.0622	2.535e-82	2.20494e-80	K13434 pathogenesis-related genes transcriptional activator PTI6 | (RefSeq) pathogenesis-related genes transcriptional activator PTI6-like (A)	ko04626: Plant-pathogen interaction	hypothetical protein LOK49_LG15G01062 [Camellia lanceoleosa]	PTI6_SOLLC RecName: Full=Pathogenesis-related genes transcriptional activator PTI6; AltName: Full=PTO-interacting protein 6;	AP2/ERF-ERF
novel.1868	-1.75714	0.00140036	0.00701863	--	--	uncharacterized protein LOC114289616 isoform X3 [Camellia sinensis]	RLT1_ARATH RecName: Full=Homeobox-DDT domain protein RLT1 {ECO:0000305}; AltName: Full=Protein HOMEOBOX-1 {ECO:0000305}; AltName: Full=Protein RINGLET 1 {ECO:0000303|PubMed:22694359};	HB-other
novel.2159	1.11919	6.18081e-13	9.67914e-12	--	--	zinc-finger homeodomain protein 11-like [Camellia sinensis]	ZHD11_ARATH RecName: Full=Zinc-finger homeodomain protein 11; Short=AtZHD11; AltName: Full=Transcription factor HB29; Short=AtHB-29; AltName: Full=Zinc finger homeodomain transcription factor 1;	zf-HD
novel.237	-2.41113	0	0	K09286 EREBP-like factor | (RefSeq) ethylene-responsive transcription factor 5-like (A)	--	ethylene-responsive transcription factor 5-like [Camellia sinensis]	ERF5_TOBAC RecName: Full=Ethylene-responsive transcription factor 5; AltName: Full=Ethylene-responsive element-binding factor 4; Short=EREBP-4; AltName: Full=Ethylene-responsive element-binding factor 5 homolog; AltName: Full=NtERF4;	AP2/ERF-ERF
novel.2503	-3.40847	8.8815e-48	4.59049e-46	K13426 WRKY transcription factor 29 | (RefSeq) probable WRKY transcription factor 29 (A)	ko04016: MAPK signaling pathway - plant; ko04626: Plant-pathogen interaction	probable WRKY transcription factor 53 [Camellia sinensis]	WRK53_ARATH RecName: Full=Probable WRKY transcription factor 53 {ECO:0000303|PubMed:17369373}; AltName: Full=WRKY DNA-binding protein 53 {ECO:0000303|PubMed:17369373};	WRKY
novel.3518	-2.18833	0.00118616	0.00604659	K09286 EREBP-like factor | (RefSeq) ethylene-responsive transcription factor TINY-like (A)	--	ethylene-responsive transcription factor TINY-like [Camellia sinensis]	DREB3_ARATH RecName: Full=Dehydration-responsive element-binding protein 3; AltName: Full=Protein TINY 2;	AP2/ERF-ERF
novel.4368	1.34388	0.0081463	0.0322242	--	--	WUSCHEL-related homeobox 8-like isoform X3 [Camellia sinensis]	WOX8_ORYSJ RecName: Full=WUSCHEL-related homeobox 8; AltName: Full=OsWOX8; AltName: Full=Protein WOX13;	HB-WOX
novel.5761	-1.36754	9.57875e-23	2.58088e-21	K13426 WRKY transcription factor 29 | (RefSeq) WRKY transcription factor 22-like (A)	ko04016: MAPK signaling pathway - plant; ko04626: Plant-pathogen interaction	probable WRKY transcription factor 30 [Camellia sinensis]	WRK53_ARATH RecName: Full=Probable WRKY transcription factor 53 {ECO:0000303|PubMed:17369373}; AltName: Full=WRKY DNA-binding protein 53 {ECO:0000303|PubMed:17369373};	WRKY
novel.8104	-1.51329	2.93178e-15	5.37339e-14	K25785 bZIP transcription factor 19/23/24 | (RefSeq) basic leucine zipper 23-like (A)	--	hypothetical protein HYC85_017243 [Camellia sinensis]	BZP23_ARATH RecName: Full=Basic leucine zipper 23 {ECO:0000303|PubMed:11906833}; Short=AtbZIP23 {ECO:0000303|PubMed:11906833}; Short=bZIP protein 23 {ECO:0000305};	bZIP
novel.8143	2.80047	9.86235e-10	1.2133e-08	K13944 LOB domain-containing protein 16 | (RefSeq) LOB domain-containing protein 16 (A)	--	LOB domain-containing protein 4 [Camellia lanceoleosa]	LBD4_ARATH RecName: Full=LOB domain-containing protein 4; AltName: Full=ASYMMETRIC LEAVES 2-like protein 6; Short=AS2-like protein 6;	LOB
novel.841	-2.63758	1.63088e-09	1.96629e-08	K13464 jasmonate ZIM domain-containing protein | (RefSeq) protein TIFY 9-like (A)	ko04075: Plant hormone signal transduction	protein TIFY 9-like [Camellia sinensis]	TIF9_ARATH RecName: Full=Protein TIFY 9; AltName: Full=Jasmonate ZIM domain-containing protein 10; AltName: Full=Protein JASMONATE-ASSOCIATED 1; AltName: Full=Protein JAZ10;	Tify
novel.9720	-1.00085	5.83064e-12	8.59575e-11	K09250 cellular nucleic acid-binding protein | (RefSeq) glycine-rich protein 2-like (A)	--	glycine-rich protein 2-like, partial [Camellia sinensis]	GRP2_NICSY RecName: Full=Glycine-rich protein 2;	CSD

## Sheet: Table S5
Table S5 Information of DEGs in the blue module
ID	log2FC	pvalue	padj	KEGG	KEGG pathway	NR	Swissprot	TF-Family
CSS0045784	1.68779	0	0	K24028 salicylic acid 3-hydroxylase [EC:1.14.11.-] | (RefSeq) protein DOWNY MILDEW RESISTANCE 6-like (A)	--	protein SRG1-like [Camellia sinensis]	SRG1_ARATH RecName: Full=Protein SRG1; Short=AtSRG1; AltName: Full=Protein SENESCENCE-RELATED GENE 1;	--
CSS0048824	4.45555	1.57953e-162	1.20708e-159	K21568 pinoresinol/lariciresinol reductase [EC:1.23.1.1 1.23.1.2 1.23.1.3 1.23.1.4] | (RefSeq) isoflavone reductase homolog (A)	ko00999: Biosynthesis of various plant secondary metabolites; ko01100: Metabolic pathways; ko01110: Biosynthesis of secondary metabolites	hypothetical protein TEA_013780 [Camellia sinensis var. sinensis]	IFRH_LUPAL RecName: Full=Isoflavone reductase homolog; EC=1.3.1.-;	--
CSS0036983	2.0534	1.26819e-129	6.46101e-127	K24028 salicylic acid 3-hydroxylase [EC:1.14.11.-] | (RefSeq) protein DOWNY MILDEW RESISTANCE 6-like (A)	--	protein SRG1-like isoform X1 [Camellia sinensis]	SRG1_ARATH RecName: Full=Protein SRG1; Short=AtSRG1; AltName: Full=Protein SENESCENCE-RELATED GENE 1;	--
CSS0026940	1.22871	4.83421e-116	1.99692e-113	--	--	BURP domain-containing protein 3-like [Camellia sinensis]	BURP3_ORYSJ RecName: Full=BURP domain-containing protein 3; Short=OsBURP03; Flags: Precursor;	--
CSS0013094	3.79641	1.77153e-109	6.44667e-107	K24028 salicylic acid 3-hydroxylase [EC:1.14.11.-] | (RefSeq) protein DOWNY MILDEW RESISTANCE 6-like (A)	--	1-aminocyclopropane-1-carboxylate oxidase homolog 1-like [Camellia sinensis]	DV4H_CATRO RecName: Full=Deacetoxyvindoline 4-hydroxylase {ECO:0000303|PubMed:9290645}; EC=1.14.11.20 {ECO:0000269|PubMed:8449913, ECO:0000269|PubMed:9290645};	--
novel.2556	2.04584	1.04789e-79	2.30445e-77	--	--	uncharacterized protein LOC114305373 [Camellia sinensis]	--	--
novel.9305	3.69561	2.08412e-78	4.51826e-76	K11699 RNA-dependent RNA polymerase [EC:2.7.7.48] | (RefSeq) uncharacterized protein LOC114257247 (A)	--	uncharacterized protein LOC114257247 [Camellia sinensis]	--	--
CSS0031136	2.54645	1.2564e-75	2.59497e-73	--	--	hypothetical protein LOK49_LG15G02141 [Camellia lanceoleosa]	RER4_ARATH RecName: Full=Protein RETICULATA-RELATED 4, chloroplastic {ECO:0000303|PubMed:23596191}; Flags: Precursor;	--
novel.9304	2.30029	1.70541e-72	3.32044e-70	K05287 GPI ethanolamine phosphate transferase 2/3 subunit F | (RefSeq) LOW QUALITY PROTEIN: uncharacterized protein C1450.15-like (A)	ko00563: Glycosylphosphatidylinositol (GPI)-anchor biosynthesis; ko01100: Metabolic pathways	protein SRG1-like isoform X1 [Camellia sinensis]	SRG1_ARATH RecName: Full=Protein SRG1; Short=AtSRG1; AltName: Full=Protein SENESCENCE-RELATED GENE 1;	--
CSS0019090	1.72887	6.19348e-64	1.00703e-61	--	--	hypothetical protein LOK49_LG11G02811 [Camellia lanceoleosa]	--	--
CSS0046813	1.22223	1.25964e-61	1.92523e-59	K22683 aspartyl protease family protein [EC:3.4.23.-] | (RefSeq) aspartyl protease family protein 2-like (A)	--	hypothetical protein HYC85_026357 [Camellia sinensis]	ASPA_ARATH RecName: Full=Aspartyl protease family protein At5g10770; EC=3.4.23.- {ECO:0000305}; Flags: Precursor;	--
CSS0002942	1.8606	1.69602e-57	2.32484e-55	--	--	protein RESPONSE TO LOW SULFUR 3-like [Camellia sinensis]	LSU3_ARATH RecName: Full=Protein RESPONSE TO LOW SULFUR 3 {ECO:0000303|PubMed:25628631};	--
CSS0034308	1.37169	1.24284e-54	1.5764e-52	--	--	E3 ubiquitin-protein ligase WAV3-like isoform X1 [Camellia sinensis]	WAV3_ARATH RecName: Full=E3 ubiquitin-protein ligase WAV3 {ECO:0000305}; EC=2.3.2.27 {ECO:0000269|PubMed:22122664}; AltName: Full=Protein WAVY GROWTH 3 {ECO:0000303|PubMed:22122664}; AltName: Full=RING-type E3 ubiquitin transferase WAV3 {ECO:0000305};	--
CSS0008291	1.12698	5.09079e-54	6.32582e-52	K24139 auxin efflux carrier family protein | (RefSeq) protein PIN-LIKES 7-like isoform X1 (A)	--	protein PIN-LIKES 7-like isoform X1 [Camellia sinensis]	PILS7_ARATH RecName: Full=Protein PIN-LIKES 7 {ECO:0000303|PubMed:22504182}; AltName: Full=Auxin efflux carrier-like protein 7 {ECO:0000303|PubMed:22504182};	--
CSS0002836	1.52693	7.90793e-51	8.91991e-49	K13416 brassinosteroid insensitive 1-associated receptor kinase 1 [EC:2.7.10.1 2.7.11.1] | (RefSeq) BRASSINOSTEROID INSENSITIVE 1-associated receptor kinase 1-like isoform X1 (A)	ko04016: MAPK signaling pathway - plant; ko04075: Plant hormone signal transduction; ko04626: Plant-pathogen interaction	hypothetical protein TEA_028430 [Camellia sinensis var. sinensis]	LRK10_WHEAT RecName: Full=Rust resistance kinase Lr10 {ECO:0000312|EMBL:AAC49629.1}; EC=2.7.11.1; AltName: Full=Probable receptor-like serine/threonine-protein kinase LRK10; Flags: Precursor;	--
CSS0017555	1.66191	5.45799e-49	5.83356e-47	K00522 ferritin heavy chain [EC:1.16.3.2] | (RefSeq) ferritin-1, chloroplastic-like (A)	--	hypothetical protein HYC85_006558 [Camellia sinensis]	FRI3_SOYBN RecName: Full=Ferritin-3, chloroplastic; EC=1.16.3.1; AltName: Full=SFerH-3; Flags: Precursor;	--
CSS0038836	2.84296	9.51334e-48	9.82445e-46	K17506 protein phosphatase 1L [EC:3.1.3.16] | (RefSeq) probable protein phosphatase 2C 25 (A)	--	probable protein phosphatase 2C 25 [Camellia sinensis]	P2C25_ARATH RecName: Full=Probable protein phosphatase 2C 25; Short=AtPP2C25; EC=3.1.3.16; AltName: Full=Protein phosphatase AP2C1;	--
CSS0034690	2.20345	7.56485e-43	6.74175e-41	K13081 leucoanthocyanidin reductase [EC:1.17.1.3] | (RefSeq) leucoanthocyanidin reductase-like (A)	ko00941: Flavonoid biosynthesis; ko01110: Biosynthesis of secondary metabolites	leucoanthocyanidin reductase-like [Camellia sinensis]	LAR_DESUN RecName: Full=Leucoanthocyanidin reductase; Short=Leucocyanidin reductase; EC=1.17.1.3;	--
CSS0024277	1.02238	6.31796e-41	5.30569e-39	K13430 serine/threonine-protein kinase PBS1 [EC:2.7.11.1] | (RefSeq) probable serine/threonine-protein kinase PBL7 isoform X1 (A)	ko04626: Plant-pathogen interaction	probable leucine-rich repeat receptor-like serine/threonine-protein kinase At3g14840 isoform X1 [Camellia sinensis]	Y1534_ARATH RecName: Full=Probable LRR receptor-like serine/threonine-protein kinase At1g53420; EC=2.7.11.1; Flags: Precursor;	--
CSS0021104	1.69162	2.99792e-40	2.43725e-38	K13496 UDP-glucosyltransferase 73C [EC:2.4.1.-] | (RefSeq) UDP-glycosyltransferase 73C3-like isoform X1 (A)	ko00908: Zeatin biosynthesis; ko01110: Biosynthesis of secondary metabolites	UDP-glycosyltransferase 73D1-like [Camellia sinensis]	U73D1_ARATH RecName: Full=UDP-glycosyltransferase 73D1; EC=2.4.1.-;	--
CSS0036121	2.99643	6.00977e-40	4.78403e-38	K23145 scopoletin 8-hydroxylase [EC:1.14.11.60] | (RefSeq) scopoletin 8-hydroxylase (A)	ko00999: Biosynthesis of various plant secondary metabolites; ko01110: Biosynthesis of secondary metabolites	hypothetical protein LOK49_LG05G01008 [Camellia lanceoleosa]	ACCH1_ARATH RecName: Full=1-aminocyclopropane-1-carboxylate oxidase homolog 1;	--
CSS0025710	2.73482	6.43644e-40	5.11037e-38	K09549 prefoldin subunit 2 | (RefSeq) probable prefoldin subunit 2 (A)	--	probable prefoldin subunit 2 [Camellia sinensis]	PFD2_ARATH RecName: Full=Prefoldin subunit 2 {ECO:0000303|PubMed:19825635}; AltName: Full=Gene involved in microtubule biogenesis 4 {ECO:0000303|PubMed:19825635};	--
CSS0014755	1.6061	6.22089e-39	4.8264e-37	--	--	universal stress protein PHOS34-like [Camellia sinensis]	PHO32_ARATH RecName: Full=Universal stress protein PHOS32 {ECO:0000303|PubMed:12644671}; AltName: Full=Phosphorylated protein of 32 kDa {ECO:0000303|PubMed:18285339}; Short=AtPHOS32 {ECO:0000303|PubMed:18285339}; Flags: Precursor;	--
CSS0001230	1.62322	9.57155e-38	7.06722e-36	K01599 uroporphyrinogen decarboxylase [EC:4.1.1.37] | (RefSeq) uroporphyrinogen decarboxylase (A)	ko00860: Porphyrin metabolism; ko01100: Metabolic pathways; ko01110: Biosynthesis of secondary metabolites; ko01240: Biosynthesis of cofactors	uroporphyrinogen decarboxylase [Camellia sinensis]	DCUP_TOBAC RecName: Full=Uroporphyrinogen decarboxylase, chloroplastic; Short=UPD; Short=URO-D; EC=4.1.1.37; Flags: Precursor;	--
CSS0040295	1.03823	1.92644e-35	1.29139e-33	K01414 oligopeptidase A [EC:3.4.24.70] | (RefSeq) organellar oligopeptidase A, chloroplastic/mitochondrial-like isoform X1 (A)	--	organellar oligopeptidase A, chloroplastic/mitochondrial-like isoform X1 [Camellia sinensis]	OOPDA_ARATH RecName: Full=Organellar oligopeptidase A, chloroplastic/mitochondrial; EC=3.4.24.70; AltName: Full=Thimet metalloendopeptidase 1; AltName: Full=Zincin-like metalloproteases family protein 1; Flags: Precursor;	--
CSS0000666	1.36097	6.22654e-34	3.99859e-32	K16903 L-tryptophan---pyruvate aminotransferase [EC:2.6.1.99] | (RefSeq) tryptophan aminotransferase-related protein 2-like isoform X1 (A)	ko00380: Tryptophan metabolism; ko01100: Metabolic pathways	tryptophan aminotransferase-related protein 3-like isoform X1 [Camellia sinensis]	TAR4_ARATH RecName: Full=Tryptophan aminotransferase-related protein 4; EC=2.6.1.-;	--
CSS0024828	4.55891	1.11095e-32	6.84666e-31	K12826 splicing factor 3A subunit 2 | (RefSeq) splicing factor 3A subunit 2 (A)	ko03040: Spliceosome	splicing factor 3A subunit 2 [Camellia sinensis]	--	--
CSS0048023	1.16047	1.27231e-32	7.79399e-31	--	--	NAC domain-containing protein 22-like [Camellia sinensis]	NAC6_SOYBN RecName: Full=NAC domain-containing protein 6 {ECO:0000303|PubMed:16919368}; Short=GmNAC6 {ECO:0000303|PubMed:16919368};	NAC
CSS0041663	2.73038	3.69839e-32	2.21238e-30	K08695 anthocyanidin reductase [EC:1.3.1.77] | (RefSeq) anthocyanidin reductase ((2S)-flavan-3-ol-forming)-like (A)	ko00941: Flavonoid biosynthesis; ko01100: Metabolic pathways; ko01110: Biosynthesis of secondary metabolites	anthocyanidin reductase [Camellia sinensis]	ANRPN_VITVI RecName: Full=Anthocyanidin reductase ((2S)-flavan-3-ol-forming) {ECO:0000250|UniProtKB:Q5FB34}; Short=VvANR {ECO:0000250|UniProtKB:Q5FB34}; EC=1.3.1.112 {ECO:0000250|UniProtKB:Q5FB34};	--
CSS0033791	1.17373	9.14479e-31	5.10106e-29	K09840 9-cis-epoxycarotenoid dioxygenase [EC:1.13.11.51] | (RefSeq) 9-cis-epoxycarotenoid dioxygenase NCED1, chloroplastic-like (A)	ko00906: Carotenoid biosynthesis; ko01100: Metabolic pathways; ko01110: Biosynthesis of secondary metabolites	9-cis-epoxycarotenoid dioxygenase NCED1, chloroplastic-like [Camellia sinensis]	NCED1_SOLLC RecName: Full=9-cis-epoxycarotenoid dioxygenase NCED1, chloroplastic {ECO:0000303|Ref.2}; Short=LeNCED1 {ECO:0000303|Ref.2}; Short=SlNCED1 {ECO:0000303|PubMed:22345638}; EC=1.13.11.51 {ECO:0000250|UniProtKB:Q9LRR7}; AltName: Full=Nine-cis-epoxycarotenoid dioxygenase 1 {ECO:0000303|Ref.2}; Flags: Precursor;	--
CSS0028583	3.82719	1.65824e-30	9.19948e-29	K18857 alcohol dehydrogenase class-P [EC:1.1.1.1] | (RefSeq) alcohol dehydrogenase 2-like isoform X1 (A)	ko00010: Glycolysis / Gluconeogenesis; ko00071: Fatty acid degradation; ko00350: Tyrosine metabolism; ko00592: alpha-Linolenic acid metabolism; ko00620: Pyruvate metabolism; ko01100: Metabolic pathways; ko01110: Biosynthesis of secondary metabolites	alcohol dehydrogenase 2-like isoform X2 [Camellia sinensis]	ADH1_PETHY RecName: Full=Alcohol dehydrogenase 1 {ECO:0000303|PubMed:1678286}; EC=1.1.1.1 {ECO:0000269|PubMed:1678286};	--
novel.6784	2.86311	2.40537e-29	1.27431e-27	K15601 [histone H3]-dimethyl-L-lysine9 demethylase [EC:1.14.11.65] | (RefSeq) uncharacterized protein LOC114280817 isoform X1 (A)	--	--	--	--
CSS0028333	1.52158	2.53697e-29	1.3417e-27	K13466 EIX receptor 1/2 | (RefSeq) receptor-like protein EIX1 (A)	ko04626: Plant-pathogen interaction	Receptor-like protein 9DC3 [Camellia lanceoleosa]	RLP6_ARATH RecName: Full=Receptor-like protein 6 {ECO:0000303|PubMed:18434605}; Short=AtRLP6 {ECO:0000303|PubMed:18434605}; Flags: Precursor;	--
CSS0007205	2.69051	7.7036e-29	3.97777e-27	K01623 fructose-bisphosphate aldolase, class I [EC:4.1.2.13] | (RefSeq) fructose-bisphosphate aldolase, cytoplasmic isozyme 1 isoform X1 (A)	ko00010: Glycolysis / Gluconeogenesis; ko00030: Pentose phosphate pathway; ko00051: Fructose and mannose metabolism; ko00710: Carbon fixation in photosynthetic organisms; ko01100: Metabolic pathways; ko01110: Biosynthesis of secondary metabolites; ko01200: Carbon metabolism; ko01230: Biosynthesis of amino acids	fructose-bisphosphate aldolase, cytoplasmic isozyme 1 isoform X1 [Camellia sinensis]	ALF1_PEA RecName: Full=Fructose-bisphosphate aldolase, cytoplasmic isozyme 1; EC=4.1.2.13;	--
CSS0012180	1.72604	3.31663e-28	1.66748e-26	K13420 LRR receptor-like serine/threonine-protein kinase FLS2 [EC:2.7.11.1] | (RefSeq) LRR receptor-like serine/threonine-protein kinase FLS2 (A)	ko04016: MAPK signaling pathway - plant; ko04626: Plant-pathogen interaction	MDIS1-interacting receptor like kinase 2-like isoform X1 [Camellia sinensis]	MIK2_ARATH RecName: Full=MDIS1-interacting receptor like kinase 2 {ECO:0000303|PubMed:26863186}; Short=AtMIK2 {ECO:0000303|PubMed:26863186}; AltName: Full=Probable LRR receptor-like serine/threonine-protein kinase At4g08850; EC=2.7.11.1 {ECO:0000305}; Flags: Precursor;	--
CSS0034573	1.25286	4.48544e-27	2.12905e-25	K13430 serine/threonine-protein kinase PBS1 [EC:2.7.11.1] | (RefSeq) probable serine/threonine-protein kinase PBL7 isoform X1 (A)	ko04626: Plant-pathogen interaction	G-type lectin S-receptor-like serine/threonine-protein kinase At4g03230 isoform X1 [Camellia sinensis]	Y4230_ARATH RecName: Full=G-type lectin S-receptor-like serine/threonine-protein kinase At4g03230; EC=2.7.11.1; Flags: Precursor;	--
CSS0029843	1.51334	1.71549e-26	7.94533e-25	K03294 basic amino acid/polyamine antiporter, APA family | (RefSeq) cationic amino acid transporter 1-like isoform X1 (A)	--	cationic amino acid transporter 1-like isoform X1 [Camellia sinensis]	CAAT1_ARATH RecName: Full=Cationic amino acid transporter 1; AltName: Full=Amino acid transporter 1;	--
CSS0030295	1.99186	7.45257e-26	3.31602e-24	K23947 2-oxoglutarate-dependent dioxygenase [EC:1.14.11.-] | (RefSeq) 2-oxoglutarate-dependent dioxygenase DAO-like (A)	ko00380: Tryptophan metabolism	probable 2-oxoglutarate-dependent dioxygenase AOP1 [Camellia sinensis]	AOP1C_ARATH RecName: Full=Probable 2-oxoglutarate-dependent dioxygenase AOP1; EC=1.14.11.-;	--
CSS0041119	1.20705	8.92569e-26	3.94849e-24	K20718 LRR receptor-like serine/threonine-protein kinase ERECTA [EC:2.7.11.1] | (RefSeq) LRR receptor-like serine/threonine-protein kinase ERECTA isoform X1 (A)	ko04016: MAPK signaling pathway - plant	MDIS1-interacting receptor like kinase 2-like [Camellia sinensis]	MIK2_ARATH RecName: Full=MDIS1-interacting receptor like kinase 2 {ECO:0000303|PubMed:26863186}; Short=AtMIK2 {ECO:0000303|PubMed:26863186}; AltName: Full=Probable LRR receptor-like serine/threonine-protein kinase At4g08850; EC=2.7.11.1 {ECO:0000305}; Flags: Precursor;	--
CSS0037356	2.85668	1.70456e-24	7.04123e-23	K20619 cytochrome P450 family 78 subfamily A | (RefSeq) cytochrome P450 78A9-like (A)	--	cytochrome P450 78A9-like [Camellia sinensis]	C78A9_ARATH RecName: Full=Cytochrome P450 78A9; EC=1.14.-.-;	--
novel.6519	2.19435	2.80439e-24	1.13996e-22	--	--	keratinocyte proline-rich protein-like [Camellia sinensis]	--	--
CSS0011658	1.76121	4.98575e-24	1.99744e-22	K13430 serine/threonine-protein kinase PBS1 [EC:2.7.11.1] | (RefSeq) serine/threonine-protein kinase PBS1-like (A)	ko04626: Plant-pathogen interaction	hypothetical protein TEA_016438 [Camellia sinensis var. sinensis]	LRL11_ARATH RecName: Full=LEAF RUST 10 DISEASE-RESISTANCE LOCUS RECEPTOR-LIKE PROTEIN KINASE-like 1.1 {ECO:0000303|PubMed:12805585}; EC=2.7.11.1; AltName: Full=Probable receptor-like serine/threonine-protein kinase LRK10L-1.1 {ECO:0000305}; Flags: Precursor;	--
CSS0015665	1.55605	2.05447e-23	8.00013e-22	K00522 ferritin heavy chain [EC:1.16.3.2] | (RefSeq) ferritin-1, chloroplastic-like (A)	--	ferritin-1, chloroplastic-like [Camellia sinensis]	FRI3_SOYBN RecName: Full=Ferritin-3, chloroplastic; EC=1.16.3.1; AltName: Full=SFerH-3; Flags: Precursor;	--
CSS0042473	1.82138	7.08746e-23	2.67799e-21	K15014 solute carrier family 29 (equilibrative nucleoside transporter), member 1/2/3 | (RefSeq) equilibrative nucleotide transporter 3-like isoform X1 (A)	--	equilibrative nucleotide transporter 3-like isoform X4 [Camellia sinensis]	ENT3_ARATH RecName: Full=Equilibrative nucleotide transporter 3 {ECO:0000303|PubMed:12810710}; Short=AtENT3 {ECO:0000303|PubMed:12810710}; AltName: Full=Nucleoside transporter ENT3 {ECO:0000303|PubMed:12810710}; AltName: Full=Protein FLUOROURIDINE RESISTANT 1 {ECO:0000303|PubMed:17253988};	--
CSS0023867	1.63766	1.51503e-22	5.63399e-21	K01662 1-deoxy-D-xylulose-5-phosphate synthase [EC:2.2.1.7] | (RefSeq) probable 1-deoxy-D-xylulose-5-phosphate synthase 2, chloroplastic (A)	ko00730: Thiamine metabolism; ko00900: Terpenoid backbone biosynthesis; ko01100: Metabolic pathways; ko01110: Biosynthesis of secondary metabolites	1-deoxy-D-xylulose-5-phosphate synthase [Camellia sinensis]	DXS2_ORYSJ RecName: Full=Probable 1-deoxy-D-xylulose-5-phosphate synthase 2, chloroplastic; Short=1-deoxyxylulose-5-phosphate synthase; Short=DXP synthase; Short=DXPS; EC=2.2.1.7; Flags: Precursor;	--
CSS0015266	2.51399	3.55449e-22	1.29504e-20	--	--	non-specific lipid-transfer protein 2-like [Mangifera indica]	NLTP_VIGUN RecName: Full=Probable non-specific lipid-transfer protein AKCS9; Short=LTP; Flags: Precursor;	--
CSS0034128	1.10488	1.05984e-21	3.75838e-20	K13430 serine/threonine-protein kinase PBS1 [EC:2.7.11.1] | (RefSeq) serine/threonine-protein kinase PBS1-like (A)	ko04626: Plant-pathogen interaction	hypothetical protein TEA_009723 [Camellia sinensis var. sinensis]	CRK25_ARATH RecName: Full=Cysteine-rich receptor-like protein kinase 25; Short=Cysteine-rich RLK25; EC=2.7.11.-; Flags: Precursor;	--
CSS0006016	1.14317	1.77415e-21	6.19088e-20	--	--	hypothetical protein TEA_003416 [Camellia sinensis var. sinensis]	RLP1_ARATH RecName: Full=Receptor-like protein 1 {ECO:0000303|PubMed:18434605}; Short=AtRLP1 {ECO:0000303|PubMed:18434605}; AltName: Full=Receptor of eMax {ECO:0000303|PubMed:23898033}; Flags: Precursor;	--
CSS0032617	1.02334	3.74418e-21	1.27594e-19	K14840 nucleolar protein 53 | (RefSeq) ribosome biogenesis protein NOP53 (A)	--	Ribosome biogenesis protein NOP53 [Camellia lanceoleosa]	NOP53_ARATH RecName: Full=Ribosome biogenesis protein NOP53 {ECO:0000305};	--
CSS0019384	2.45837	8.12824e-21	2.72738e-19	K14016 ubiquitin fusion degradation protein 1 | (RefSeq) LOW QUALITY PROTEIN: ubiquitin fusion degradation protein 1 homolog (A)	ko04141: Protein processing in endoplasmic reticulum	NAC domain-containing protein 91-like [Camellia sinensis]	NAC62_ARATH RecName: Full=NAC domain-containing protein 62 {ECO:0000303|PubMed:15029955}; Short=ANAC062 {ECO:0000303|PubMed:15029955}; AltName: Full=Protein NTM1-like 6 {ECO:0000303|PubMed:17158162};	NAC
novel.1463	1.69172	1.28788e-20	4.28378e-19	K03845 alpha-1,3-mannosyltransferase [EC:2.4.1.258] | (RefSeq) dol-P-Man:Man(5)GlcNAc(2)-PP-Dol alpha-1,3-mannosyltransferase isoform X1 (A)	ko00510: N-Glycan biosynthesis; ko00513: Various types of N-glycan biosynthesis; ko01100: Metabolic pathways	Dol-P-Man:Man(5)GlcNAc(2)-PP-Dol alpha-1,3-mannosyltransferase [Camellia lanceoleosa]	ALG3_ARATH RecName: Full=Dol-P-Man:Man(5)GlcNAc(2)-PP-Dol alpha-1,3-mannosyltransferase; EC=2.4.1.258; AltName: Full=Alpha-1,3-mannosyltransferase ALG3; AltName: Full=Asparagine-linked glycosylation protein 3; Short=AtALG3; AltName: Full=Not56-like protein;	--
CSS0033918	1.38015	3.55232e-19	1.09133e-17	K13416 brassinosteroid insensitive 1-associated receptor kinase 1 [EC:2.7.10.1 2.7.11.1] | (RefSeq) BRASSINOSTEROID INSENSITIVE 1-associated receptor kinase 1-like isoform X1 (A)	ko04016: MAPK signaling pathway - plant; ko04075: Plant hormone signal transduction; ko04626: Plant-pathogen interaction	G-type lectin S-receptor-like serine/threonine-protein kinase LECRK3 [Camellia sinensis]	LERK3_ORYSI RecName: Full=G-type lectin S-receptor-like serine/threonine-protein kinase LECRK3 {ECO:0000305}; Short=OsLecRK3 {ECO:0000303|PubMed:25485617}; EC=2.7.11.1 {ECO:0000305}; AltName: Full=OsRLCK135 {ECO:0000305}; Flags: Precursor;	--
CSS0019375	1.16507	7.39672e-19	2.22542e-17	K03012 DNA-directed RNA polymerase II subunit RPB4 | (RefSeq) DNA-directed RNA polymerase II subunit 4 isoform X1 (A)	ko03020: RNA polymerase; ko03420: Nucleotide excision repair	hypothetical protein TEA_006549 [Camellia sinensis var. sinensis]	NRPB4_ARATH RecName: Full=DNA-directed RNA polymerase II subunit 4; AltName: Full=15.9 kDa subunit of RNA polymerase II; AltName: Full=DNA-directed RNA polymerase II subunit D;	--
novel.5177	2.26159	1.25839e-18	3.72737e-17	K13459 disease resistance protein RPS2 | (RefSeq) disease resistance protein RPS2-like (A)	ko04626: Plant-pathogen interaction	hypothetical protein HYC85_009919 [Camellia sinensis]	DRL27_ARATH RecName: Full=Disease resistance protein At4g27190;	--
CSS0047019	1.52692	1.31946e-18	3.9007e-17	K14490 histidine-containing phosphotransfer peotein | (RefSeq) histidine-containing phosphotransfer protein 4-like isoform X1 (A)	ko04075: Plant hormone signal transduction	histidine-containing phosphotransfer protein 4-like isoform X1 [Camellia sinensis]	AHP4_ARATH RecName: Full=Histidine-containing phosphotransfer protein 4;	--
CSS0027300	3.19563	1.46244e-17	4.03464e-16	K14397 cleavage and polyadenylation specificity factor subunit 5 | (RefSeq) pre-mRNA cleavage factor Im 25 kDa subunit 2 isoform X1 (A)	ko03015: mRNA surveillance pathway	pre-mRNA cleavage factor Im 25 kDa subunit 2 isoform X1 [Camellia sinensis]	CFIS2_ARATH RecName: Full=Pre-mRNA cleavage factor Im 25 kDa subunit 2 {ECO:0000303|PubMed:18479511};	--
CSS0044813	1.75695	2.09458e-17	5.7167e-16	K13356 alcohol-forming fatty acyl-CoA reductase [EC:1.2.1.84] | (RefSeq) alcohol-forming fatty acyl-CoA reductase-like isoform X1 (A)	ko00073: Cutin, suberine and wax biosynthesis; ko04146: Peroxisome	alcohol-forming fatty acyl-CoA reductase-like isoform X1 [Camellia sinensis]	FAR_SIMCH RecName: Full=Alcohol-forming fatty acyl-CoA reductase; EC=1.2.1.84;	--
novel.2336	1.96081	2.59653e-17	7.00535e-16	K06118 UDP-sulfoquinovose synthase [EC:3.13.1.1] | (RefSeq) UDP-sulfoquinovose synthase, chloroplastic (A)	ko00520: Amino sugar and nucleotide sugar metabolism; ko00561: Glycerolipid metabolism; ko01100: Metabolic pathways; ko01250: Biosynthesis of nucleotide sugars	UDP-sulfoquinovose synthase, chloroplastic [Camellia sinensis]	SQD1_SPIOL RecName: Full=UDP-sulfoquinovose synthase, chloroplastic; EC=3.13.1.1; AltName: Full=SoSQD1; AltName: Full=Sulfite:UDP-glucose sulfotransferase; AltName: Full=Sulfolipid biosynthesis protein; Flags: Precursor;	--
CSS0035762	1.1634	3.76701e-17	1.0048e-15	--	--	metallothionein-like protein type 2 isoform X1 [Camellia sinensis]	MT2_ACTDE RecName: Full=Metallothionein-like protein type 2;	--
CSS0015053	3.28536	6.27663e-17	1.65258e-15	K20858 calcium uniporter protein, mitochondrial | (RefSeq) calcium uniporter protein 4, mitochondrial-like (A)	--	calcium uniporter protein 4, mitochondrial-like [Camellia sinensis]	MCU4_ARATH RecName: Full=Calcium uniporter protein 4, mitochondrial; Flags: Precursor;	--
CSS0012907	4.32047	7.10659e-17	1.86307e-15	--	--	--	--	--
CSS0006387	1.27092	1.23233e-16	3.18158e-15	--	--	protein RETICULATA-RELATED 1, chloroplastic [Camellia sinensis]	RER5_ARATH RecName: Full=Protein RETICULATA-RELATED 5, chloroplastic {ECO:0000303|PubMed:23596191}; Flags: Precursor;	--
CSS0049601	1.36546	2.78264e-16	7.0589e-15	--	--	uncharacterized protein LOC114278419 [Camellia sinensis]	Y1465_ARATH RecName: Full=Late embryogenesis abundant protein At1g64065 {ECO:0000305};	--
CSS0050015	3.05484	3.47445e-16	8.74132e-15	K15813 beta-amyrin synthase [EC:5.4.99.39] | (RefSeq) beta-amyrin synthase-like (A)	ko00909: Sesquiterpenoid and triterpenoid biosynthesis; ko00999: Biosynthesis of various plant secondary metabolites; ko01100: Metabolic pathways; ko01110: Biosynthesis of secondary metabolites	hypothetical protein HYC85_018885 [Camellia sinensis]	DADIS_PANGI RecName: Full=Dammarenediol II synthase {ECO:0000303|PubMed:23484102, ECO:0000303|PubMed:29509695, ECO:0000303|Ref.5}; Short=Dammarenediol synthase {ECO:0000303|PubMed:23484102, ECO:0000303|PubMed:29509695, ECO:0000303|Ref.5}; Short=PgDDS {ECO:0000303|PubMed:25981048, ECO:0000303|PubMed:29509695}; EC=4.2.1.125 {ECO:0000269|PubMed:17088293, ECO:0000269|PubMed:23484102};	--
CSS0011414	2.74093	7.27136e-16	1.78531e-14	K21797 phosphatidylinositol 4-phosphatase [EC:3.1.3.-] | (RefSeq) phosphoinositide phosphatase SAC8 isoform X1 (A)	ko00562: Inositol phosphate metabolism; ko01100: Metabolic pathways; ko04070: Phosphatidylinositol signaling system	hypothetical protein TEA_015245 [Camellia sinensis var. sinensis]	SAC8_ARATH RecName: Full=Phosphoinositide phosphatase SAC8; Short=AtSAC8; EC=3.1.3.-; AltName: Full=Protein SUPPRESSOR OF ACTIN 1A; Short=AtSAC1a; AltName: Full=Protein SUPPRESSOR OF ACTIN 8; AltName: Full=Putative transmembrane protein G5p; Short=AtG5; AltName: Full=SAC domain protein 8; AltName: Full=SAC1-like protein AtSAC1a;	--
CSS0013107	1.82511	1.55882e-15	3.74902e-14	K13430 serine/threonine-protein kinase PBS1 [EC:2.7.11.1] | (RefSeq) serine/threonine-protein kinase PBS1-like (A)	ko04626: Plant-pathogen interaction	hypothetical protein TEA_016438 [Camellia sinensis var. sinensis]	LRL11_ARATH RecName: Full=LEAF RUST 10 DISEASE-RESISTANCE LOCUS RECEPTOR-LIKE PROTEIN KINASE-like 1.1 {ECO:0000303|PubMed:12805585}; EC=2.7.11.1; AltName: Full=Probable receptor-like serine/threonine-protein kinase LRK10L-1.1 {ECO:0000305}; Flags: Precursor;	--
CSS0010924	1.74848	1.6595e-15	3.97551e-14	K01183 chitinase [EC:3.2.1.14] | (RefSeq) endochitinase EP3-like (A)	ko00520: Amino sugar and nucleotide sugar metabolism; ko01100: Metabolic pathways	hypothetical protein HYC85_019863 [Camellia sinensis]	CHI5_ARATH RecName: Full=Endochitinase EP3 {ECO:0000303|PubMed:11525512}; EC=3.2.1.14; AltName: Full=Chitinase class IV {ECO:0000303|PubMed:11525512}; Short=AtchitIV {ECO:0000303|PubMed:11525512}; AltName: Full=Protein HOMOLOG OF CARROT EP3-3 CHITINASE {ECO:0000303|PubMed:11525512}; Short=AtEP3 {ECO:0000303|PubMed:11525512}; Flags: Precursor;	--
CSS0044158	2.39081	1.70686e-15	4.08258e-14	--	--	uncharacterized protein LOC114291663 isoform X1 [Camellia sinensis]	--	--
CSS0032741	2.07121	1.98905e-15	4.72795e-14	K13379 reversibly glycosylated polypeptide / UDP-arabinopyranose mutase [EC:2.4.1.- 5.4.99.30] | (RefSeq) probable UDP-arabinopyranose mutase 2 (A)	ko00520: Amino sugar and nucleotide sugar metabolism; ko01100: Metabolic pathways; ko01250: Biosynthesis of nucleotide sugars	probable UDP-arabinopyranose mutase 2 [Camellia sinensis]	RGP2_SOLTU RecName: Full=Probable UDP-arabinopyranose mutase 2 {ECO:0000305}; EC=5.4.99.30 {ECO:0000250|UniProtKB:Q8H8T0}; AltName: Full=Reversibly glycosylated polypeptide 2 {ECO:0000303|PubMed:10580281}; Short=RGP2 {ECO:0000303|PubMed:10580281}; AltName: Full=UDP-L-arabinose mutase 2 {ECO:0000305}; AltName: Full=UDP-glucose:protein transglucosylase 2 {ECO:0000303|PubMed:10580281}; Short=UPTG 2 …	--
CSS0043463	1.05697	3.24625e-15	7.57492e-14	--	--	uncharacterized protein LOC114278299 [Camellia sinensis]	LPAAT_ORYSJ RecName: Full=Probable 1-acylglycerol-3-phosphate O-acyltransferase; EC=2.3.1.51; AltName: Full=Lipid droplet-binding protein CGI-58 homolog;	--
CSS0036127	1.80481	3.40557e-15	7.92852e-14	K00859 dephospho-CoA kinase [EC:2.7.1.24] | (RefSeq) dephospho-CoA kinase-like (A)	ko00770: Pantothenate and CoA biosynthesis; ko01100: Metabolic pathways; ko01240: Biosynthesis of cofactors	dephospho-CoA kinase-like [Camellia sinensis]	COAE_ARATH RecName: Full=Dephospho-CoA kinase {ECO:0000303|PubMed:12860978}; EC=2.7.1.24 {ECO:0000269|PubMed:12860978}; AltName: Full=AtCoaE {ECO:0000303|PubMed:12860978}; AltName: Full=Dephosphocoenzyme A kinase {ECO:0000303|PubMed:12860978};	--
CSS0036712	1.4092	4.87766e-15	1.11602e-13	K20718 LRR receptor-like serine/threonine-protein kinase ERECTA [EC:2.7.11.1] | (RefSeq) LRR receptor-like serine/threonine-protein kinase ERECTA isoform X1 (A)	ko04016: MAPK signaling pathway - plant	probable inactive receptor kinase At2g26730 [Camellia sinensis]	Y2267_ARATH RecName: Full=Probable inactive receptor kinase At2g26730; Flags: Precursor;	--
novel.8943	2.80753	6.76736e-15	1.5346e-13	K14173 alpha-farnesene synthase [EC:4.2.3.46] | (RefSeq) alpha-farnesene synthase-like (A)	ko00909: Sesquiterpenoid and triterpenoid biosynthesis; ko01110: Biosynthesis of secondary metabolites	alpha-farnesene synthase [Camellia sinensis]	TPS7_RICCO RecName: Full=Alpha-farnesene synthase; EC=4.2.3.46; AltName: Full=(E,E)-alpha-farnesene synthase; AltName: Full=Terpene synthase 7; Short=RcSeTPS7;	--
CSS0034280	2.11015	1.06999e-14	2.3874e-13	K24544 cytochrome P450 family 714 subfamily C | (RefSeq) cytochrome P450 714C2-like (A)	--	hypothetical protein TEA_015799 [Camellia sinensis var. sinensis]	C14C2_ORYSJ RecName: Full=Cytochrome P450 714C2; EC=1.14.-.-;	--
CSS0009236	1.17663	2.72524e-14	5.89979e-13	--	--	hypothetical protein TEA_000270 [Camellia sinensis var. sinensis]	--	--
CSS0020339	1.33799	3.77945e-14	8.09602e-13	--	--	receptor-like protein 43 [Camellia sinensis]	RLP53_ARATH RecName: Full=Receptor-like protein 53 {ECO:0000303|PubMed:18434605}; Short=AtRLP53 {ECO:0000303|PubMed:18434605}; Flags: Precursor;	--
CSS0030116	1.16248	9.77612e-14	2.02601e-12	K26142 NOP protein chaperone 1 | (RefSeq) suppressor protein SRP40-like (A)	--	suppressor protein SRP40-like [Camellia sinensis]	--	--
CSS0014497	2.68387	1.02537e-13	2.11637e-12	K24544 cytochrome P450 family 714 subfamily C | (RefSeq) cytochrome P450 714C2-like (A)	--	cytochrome P450 714C2-like [Camellia sinensis]	C14C2_ORYSJ RecName: Full=Cytochrome P450 714C2; EC=1.14.-.-;	--
novel.8282	1.8894	1.27518e-13	2.59865e-12	--	--	hypothetical protein LOK49_LG07G02989 [Camellia lanceoleosa]	--	--
CSS0043514	1.14337	1.89457e-13	3.8151e-12	K14545 ribosomal RNA-processing protein 7 | (RefSeq) uncharacterized protein DDB_G0283697-like (A)	ko03008: Ribosome biogenesis in eukaryotes	uncharacterized protein DDB_G0283697-like [Camellia sinensis]	--	--
novel.217	1.53645	2.56821e-13	5.12769e-12	--	--	hypothetical protein TEA_016825 [Camellia sinensis var. sinensis]	--	--
CSS0041380	2.70267	6.85688e-13	1.32324e-11	--	--	hypothetical protein HYC85_026596 [Camellia sinensis]	Y1465_ARATH RecName: Full=Late embryogenesis abundant protein At1g64065 {ECO:0000305};	--
CSS0028907	1.48156	8.46209e-13	1.62379e-11	--	--	protein ACCELERATED CELL DEATH 6-like [Camellia sinensis]	ACD6_ARATH RecName: Full=Protein ACCELERATED CELL DEATH 6 {ECO:0000303|PubMed:10488236};	--
CSS0009700	2.25498	9.41537e-13	1.80331e-11	K03111 single-strand DNA-binding protein | (RefSeq) single-stranded DNA-binding protein, mitochondrial (A)	ko03030: DNA replication; ko03430: Mismatch repair; ko03440: Homologous recombination	hypothetical protein RHGRI_031914 [Rhododendron griersonianum]	SSBP_ARATH RecName: Full=Single-stranded DNA-binding protein, mitochondrial; Flags: Precursor;	--
CSS0001170	1.81649	1.72922e-12	3.23493e-11	K19044 E3 ubiquitin-protein ligase XBAT32/33 [EC:2.3.2.27] | (RefSeq) E3 ubiquitin-protein ligase XBAT33-like isoform X1 (A)	--	hypothetical protein HYC85_014748 [Camellia sinensis]	ACD6_ARATH RecName: Full=Protein ACCELERATED CELL DEATH 6 {ECO:0000303|PubMed:10488236};	--
CSS0030307	1.11258	3.01866e-12	5.50645e-11	K24139 auxin efflux carrier family protein | (RefSeq) protein PIN-LIKES 7-like isoform X1 (A)	--	protein PIN-LIKES 7-like isoform X1 [Camellia sinensis]	PILS7_ARATH RecName: Full=Protein PIN-LIKES 7 {ECO:0000303|PubMed:22504182}; AltName: Full=Auxin efflux carrier-like protein 7 {ECO:0000303|PubMed:22504182};	--
novel.3200	2.43235	5.19574e-12	9.27166e-11	--	--	uncharacterized protein LOC114280320 [Camellia sinensis]	--	--
CSS0008990	1.40219	1.31029e-11	2.24764e-10	K25868 chromatin remodeling protein | (RefSeq) chromatin remodeling protein EBS-like isoform X1 (A)	--	uncharacterized protein LOC114321858 [Camellia sinensis]	--	--
CSS0020969	2.04105	1.45227e-11	2.48284e-10	--	--	uncharacterized protein LOC114303034 [Camellia sinensis]	--	--
CSS0007381	2.92664	1.67688e-11	2.85405e-10	K26672 S-type anion channel | (RefSeq) S-type anion channel SLAH2-like isoform X1 (A)	--	S-type anion channel SLAH2-like isoform X1 [Camellia sinensis]	--	--
CSS0048138	2.90913	2.37374e-11	3.98028e-10	K01922 phosphopantothenate---cysteine ligase (ATP) [EC:6.3.2.51] | (RefSeq) phosphopantothenate--cysteine ligase 2-like isoform X1 (A)	ko00770: Pantothenate and CoA biosynthesis; ko01100: Metabolic pathways; ko01240: Biosynthesis of cofactors	phosphopantothenate--cysteine ligase 2-like isoform X1 [Camellia sinensis]	PPCS2_ARATH RecName: Full=Phosphopantothenate--cysteine ligase 2; EC=6.3.2.5; AltName: Full=Phosphopantothenoylcysteine synthetase 2; Short=PPC synthetase 2;	--
CSS0022046	2.19903	2.50668e-11	4.20089e-10	K26499 BOS complex subunit NCLN | (RefSeq) nicalin-1-like isoform X1 (A)	--	nicalin-1-like isoform X2 [Camellia sinensis]	--	--
CSS0031515	2.60073	2.92041e-11	4.85168e-10	--	--	pathogen-related protein [Camellia sinensis]	PRPX_HORVU RecName: Full=Pathogen-related protein;	--
novel.5159	1.9718	3.10942e-11	5.1489e-10	--	--	hypothetical protein TEA_026391 [Camellia sinensis var. sinensis]	--	--
CSS0013416	1.62818	3.14302e-11	5.1961e-10	K05350 beta-glucosidase [EC:3.2.1.21] | (RefSeq) beta-glucosidase 46-like isoform X1 (A)	ko00460: Cyanoamino acid metabolism; ko00500: Starch and sucrose metabolism; ko00999: Biosynthesis of various plant secondary metabolites; ko01100: Metabolic pathways; ko01110: Biosynthesis of secondary metabolites	beta-glucosidase 47-like isoform X2 [Camellia sinensis]	BGL45_ARATH RecName: Full=Beta-glucosidase 45; Short=AtBGLU45; EC=3.2.1.21; Flags: Precursor;	--
CSS0013571	1.13472	3.30306e-11	5.44301e-10	K20352 p24 family protein delta-1 | (RefSeq) transmembrane emp24 domain-containing protein p24delta3-like (A)	--	hypothetical protein HYC85_020005 [Camellia sinensis]	P24D3_ARATH RecName: Full=Transmembrane emp24 domain-containing protein p24delta3; AltName: Full=p24 family protein delta1a; Short=p24delta1a; AltName: Full=p24 family protein delta3; Short=p24delta3; Flags: Precursor;	--
CSS0003764	1.01792	3.54897e-11	5.83253e-10	K13422 transcription factor MYC2 | (RefSeq) transcription factor MYC2-like (A)	ko04016: MAPK signaling pathway - plant; ko04075: Plant hormone signal transduction	putative transcription factor bHLH041 [Camellia sinensis]	BH041_ARATH RecName: Full=Putative transcription factor bHLH041; AltName: Full=Basic helix-loop-helix protein 41; Short=AtbHLH41; Short=bHLH 41; AltName: Full=Transcription factor EN 51; AltName: Full=bHLH transcription factor bHLH041;	bHLH
CSS0039336	1.15483	7.00273e-11	1.11142e-09	--	--	uncharacterized protein LOC114313515 isoform X1 [Camellia sinensis]	--	--
CSS0020386	1.41214	7.2144e-11	1.14087e-09	--	--	WEB family protein At2g38370-like [Camellia sinensis]	Y2048_ARATH RecName: Full=WEB family protein At2g40480;	--
CSS0005728	1.54302	7.59016e-11	1.19843e-09	K13415 protein brassinosteroid insensitive 1 [EC:2.7.10.1 2.7.11.1] | (RefSeq) systemin receptor SR160 (A)	ko04075: Plant hormone signal transduction	MDIS1-interacting receptor like kinase 2 [Camellia lanceoleosa]	MIK2_ARATH RecName: Full=MDIS1-interacting receptor like kinase 2 {ECO:0000303|PubMed:26863186}; Short=AtMIK2 {ECO:0000303|PubMed:26863186}; AltName: Full=Probable LRR receptor-like serine/threonine-protein kinase At4g08850; EC=2.7.11.1 {ECO:0000305}; Flags: Precursor;	--
CSS0012181	2.39928	9.52123e-11	1.48568e-09	K20723 reticulon-3 | (RefSeq) reticulon-like protein B11 (A)	--	reticulon-like protein B1 [Camellia sinensis]	RTNLA_ARATH RecName: Full=Reticulon-like protein B1; Short=AtRTNLB1; AltName: Full=VirB2-interacting protein 1;	--
CSS0038172	1.90699	9.87455e-11	1.53689e-09	--	--	hypothetical protein HYC85_012377 [Camellia sinensis]	HIP16_ARATH RecName: Full=Heavy metal-associated isoprenylated plant protein 16 {ECO:0000303|PubMed:21072340, ECO:0000303|PubMed:23368984}; Short=AtHIP16 {ECO:0000303|PubMed:21072340, ECO:0000303|PubMed:23368984}; AltName: Full=Farnesylated protein 4 {ECO:0000303|PubMed:8837031}; Short=AtFP4 {ECO:0000303|PubMed:8837031}; Flags: Precursor;	--
CSS0035134	2.58817	1.1682e-10	1.80079e-09	K07937 ADP-ribosylation factor 1/2 | (RefSeq) ADP-ribosylation factor (A)	ko04144: Endocytosis	unnamed protein product [Coffea canephora]	ARF2_ORYSJ RecName: Full=ADP-ribosylation factor 2;	--
CSS0025948	1.32716	1.47473e-10	2.24835e-09	K13430 serine/threonine-protein kinase PBS1 [EC:2.7.11.1] | (RefSeq) probable serine/threonine-protein kinase PBL7 isoform X1 (A)	ko04626: Plant-pathogen interaction	L-type lectin-domain containing receptor kinase IX.1-like [Camellia sinensis]	LRK91_ARATH RecName: Full=L-type lectin-domain containing receptor kinase IX.1 {ECO:0000303|PubMed:19773388}; Short=LecRK-IX.1 {ECO:0000303|PubMed:19773388}; EC=2.7.11.1 {ECO:0000255|PROSITE-ProRule:PRU00159}; Flags: Precursor;	--
CSS0041771	1.08939	1.58582e-10	2.40454e-09	K22683 aspartyl protease family protein [EC:3.4.23.-] | (RefSeq) protein ASPARTIC PROTEASE IN GUARD CELL 1 (A)	--	aspartyl protease family protein At5g10770-like isoform X1 [Camellia sinensis]	ASPA_ARATH RecName: Full=Aspartyl protease family protein At5g10770; EC=3.4.23.- {ECO:0000305}; Flags: Precursor;	--
CSS0024162	1.69784	2.1271e-10	3.18575e-09	K18584 actin-related protein 3 | (RefSeq) actin-related protein 3 isoform X1 (A)	ko04144: Endocytosis	actin-related protein 3 isoform X1 [Camellia sinensis]	ARP3_ORYSI RecName: Full=Actin-related protein 3;	--
CSS0037341	3.29143	2.51447e-10	3.74026e-09	K00430 peroxidase [EC:1.11.1.7] | (RefSeq) lignin-forming anionic peroxidase-like (A)	ko00940: Phenylpropanoid biosynthesis; ko01100: Metabolic pathways; ko01110: Biosynthesis of secondary metabolites	lignin-forming anionic peroxidase-like [Camellia sinensis]	PERX_TOBAC RecName: Full=Lignin-forming anionic peroxidase; EC=1.11.1.7; AltName: Full=TOPA; Flags: Precursor;	--
CSS0007569	4.0967	3.73915e-10	5.46098e-09	K22066 BolA-like protein 1 | (RefSeq) sufE-like protein 1, chloroplastic/mitochondrial (A)	--	protein BOLA2 [Camellia sinensis]	BOLA2_ARATH RecName: Full=Protein BOLA2 {ECO:0000303|PubMed:24203231};	--
CSS0044309	2.07079	4.08017e-10	5.93634e-09	--	--	uncharacterized protein LOC114303036 [Camellia sinensis]	--	--
novel.2910	1.29008	4.29048e-10	6.22456e-09	K11593 eukaryotic translation initiation factor 2C | (RefSeq) protein argonaute 16-like (A)	--	protein argonaute 6-like [Camellia sinensis]	AGO16_ORYSJ RecName: Full=Protein argonaute 16; Short=OsAGO16; AltName: Full=OsAGO6; AltName: Full=Protein ZWILLE/PINHEAD-like 1;	--
CSS0037180	1.51107	4.99147e-10	7.19373e-09	K26552 MFS transporter, POT/PTR family, nitrate/chloride/glucosinolate transporter | (RefSeq) protein NRT1/ PTR FAMILY 2.7-like isoform X1 (A)	--	protein NRT1/ PTR FAMILY 2.7-like isoform X1 [Camellia sinensis]	PTR37_ARATH RecName: Full=Protein NRT1/ PTR FAMILY 2.7; Short=AtNPF2.7; AltName: Full=Nitrate excretion transporter 1;	--
CSS0046919	3.40597	8.33822e-10	1.17241e-08	--	--	Non-specific lipid-transfer protein 2 [Vitis vinifera]	NLTP_VIGUN RecName: Full=Probable non-specific lipid-transfer protein AKCS9; Short=LTP; Flags: Precursor;	--
CSS0034685	1.10195	9.62555e-10	1.34353e-08	K20718 LRR receptor-like serine/threonine-protein kinase ERECTA [EC:2.7.11.1] | (RefSeq) LRR receptor-like serine/threonine-protein kinase ERL1 isoform X1 (A)	ko04016: MAPK signaling pathway - plant	hypothetical protein TEA_029181 [Camellia sinensis var. sinensis]	MIK2_ARATH RecName: Full=MDIS1-interacting receptor like kinase 2 {ECO:0000303|PubMed:26863186}; Short=AtMIK2 {ECO:0000303|PubMed:26863186}; AltName: Full=Probable LRR receptor-like serine/threonine-protein kinase At4g08850; EC=2.7.11.1 {ECO:0000305}; Flags: Precursor;	--
CSS0006969	1.82389	1.17576e-09	1.6226e-08	K05387 glutamate receptor, ionotropic, plant | (RefSeq) glutamate receptor 3.7 isoform X1 (A)	--	glutamate receptor 3.7-like [Camellia sinensis]	GLR37_ARATH RecName: Full=Glutamate receptor 3.7; AltName: Full=Ionotropic glutamate receptor GLR5; AltName: Full=Ligand-gated ion channel 3.7; Flags: Precursor;	--
CSS0035391	1.20646	1.32181e-09	1.81188e-08	K15813 beta-amyrin synthase [EC:5.4.99.39] | (RefSeq) beta-amyrin synthase-like (A)	ko00909: Sesquiterpenoid and triterpenoid biosynthesis; ko00999: Biosynthesis of various plant secondary metabolites; ko01100: Metabolic pathways; ko01110: Biosynthesis of secondary metabolites	dammarenediol II synthase-like [Camellia sinensis]	DADIS_PANGI RecName: Full=Dammarenediol II synthase {ECO:0000303|PubMed:23484102, ECO:0000303|PubMed:29509695, ECO:0000303|Ref.5}; Short=Dammarenediol synthase {ECO:0000303|PubMed:23484102, ECO:0000303|PubMed:29509695, ECO:0000303|Ref.5}; Short=PgDDS {ECO:0000303|PubMed:25981048, ECO:0000303|PubMed:29509695}; EC=4.2.1.125 {ECO:0000269|PubMed:17088293, ECO:0000269|PubMed:23484102};	--
CSS0027294	1.41228	1.49479e-09	2.02809e-08	K15436 transportin-3 | (RefSeq) transportin MOS14-like (A)	ko03013: Nucleocytoplasmic transport; ko03250: Viral life cycle - HIV-1	hypothetical protein HYC85_032247 [Camellia sinensis]	MOS14_ARATH RecName: Full=Transportin MOS14 {ECO:0000305}; AltName: Full=Importin beta MOS14 {ECO:0000305}; AltName: Full=Protein MODIFIER OF SNC1 14 {ECO:0000303|PubMed:21738492}; AltName: Full=Transportin-SR {ECO:0000303|PubMed:21738492}; Short=TRN-SR {ECO:0000303|PubMed:21738492};	--
novel.935	2.65895	1.90847e-09	2.56206e-08	--	--	uncharacterized protein LOC114292106, partial [Camellia sinensis]	--	--
CSS0033779	7.96913	2.08547e-09	2.78378e-08	K01653 acetolactate synthase I/III small subunit [EC:2.2.1.6] | (RefSeq) LOW QUALITY PROTEIN: acetolactate synthase small subunit 2, chloroplastic-like (A)	ko00290: Valine, leucine and isoleucine biosynthesis; ko00650: Butanoate metabolism; ko00660: C5-Branched dibasic acid metabolism; ko00770: Pantothenate and CoA biosynthesis; ko01100: Metabolic pathways; ko01110: Biosynthesis of secondary metabolites; ko01210: 2-Oxocarboxylic acid metabolism; ko01230: Biosynthesis of amino acids	hypothetical protein FXO37_13331 [Capsicum annuum]	ILVH_NICPL RecName: Full=Acetolactate synthase small subunit 1, chloroplastic; AltName: Full=Acetohydroxy-acid synthase small subunit; Short=AHAS; Short=ALS; Flags: Precursor;	--
CSS0024342	1.18442	2.8513e-09	3.74392e-08	K13416 brassinosteroid insensitive 1-associated receptor kinase 1 [EC:2.7.10.1 2.7.11.1] | (RefSeq) BRASSINOSTEROID INSENSITIVE 1-associated receptor kinase 1-like isoform X1 (A)	ko04016: MAPK signaling pathway - plant; ko04075: Plant hormone signal transduction; ko04626: Plant-pathogen interaction	leucine-rich repeat protein 1-like isoform X1 [Camellia sinensis]	LRR1_CAPAN RecName: Full=Leucine-rich repeat protein 1 {ECO:0000303|PubMed:14984927}; AltName: Full=Capsicum annuum-induced protein 23 {ECO:0000303|PubMed:10656596}; Flags: Precursor;	--
CSS0039370	1.5709	3.12069e-09	4.07489e-08	K20718 LRR receptor-like serine/threonine-protein kinase ERECTA [EC:2.7.11.1] | (RefSeq) LRR receptor-like serine/threonine-protein kinase ERL1 isoform X1 (A)	ko04016: MAPK signaling pathway - plant	probable leucine-rich repeat receptor-like protein kinase At1g35710 [Camellia sinensis]	MIK2_ARATH RecName: Full=MDIS1-interacting receptor like kinase 2 {ECO:0000303|PubMed:26863186}; Short=AtMIK2 {ECO:0000303|PubMed:26863186}; AltName: Full=Probable LRR receptor-like serine/threonine-protein kinase At4g08850; EC=2.7.11.1 {ECO:0000305}; Flags: Precursor;	--
CSS0038180	1.30041	3.28876e-09	4.27791e-08	K13416 brassinosteroid insensitive 1-associated receptor kinase 1 [EC:2.7.10.1 2.7.11.1] | (RefSeq) BRASSINOSTEROID INSENSITIVE 1-associated receptor kinase 1-like isoform X1 (A)	ko04016: MAPK signaling pathway - plant; ko04075: Plant hormone signal transduction; ko04626: Plant-pathogen interaction	L-type lectin-domain containing receptor kinase VIII.2-like [Camellia sinensis]	LRK82_ARATH RecName: Full=L-type lectin-domain containing receptor kinase VIII.2 {ECO:0000303|PubMed:19773388}; Short=LecRK-VIII.2 {ECO:0000303|PubMed:19773388}; EC=2.7.11.1 {ECO:0000255|PROSITE-ProRule:PRU00159}; Flags: Precursor;	--
CSS0011733	1.09178	3.89146e-09	5.02552e-08	--	--	phosphopantothenoylcysteine decarboxylase subunit VHS3 [Camellia sinensis]	--	--
novel.8934	1.18844	4.59847e-09	5.89622e-08	K00033 6-phosphogluconate dehydrogenase [EC:1.1.1.44 1.1.1.343] | (RefSeq) uncharacterized protein LOC114272318 (A)	ko00030: Pentose phosphate pathway; ko00480: Glutathione metabolism; ko01100: Metabolic pathways; ko01110: Biosynthesis of secondary metabolites; ko01200: Carbon metabolism	hypothetical protein TEA_006598 [Camellia sinensis var. sinensis]	--	--
CSS0029718	4.05354	4.68351e-09	5.99772e-08	K03686 molecular chaperone DnaJ | (RefSeq) chaperone protein dnaJ GFA2, mitochondrial-like isoform X1 (A)	--	hypothetical protein TEA_012971 [Camellia sinensis var. sinensis]	GFA2_ARATH RecName: Full=Chaperone protein dnaJ GFA2, mitochondrial {ECO:0000305}; AltName: Full=Chaperone protein dnaJ A30 {ECO:0000303|PubMed:11599562}; Short=AtDjA30 {ECO:0000303|PubMed:11599562}; AltName: Full=Gametophytic factor 2 {ECO:0000303|PubMed:12215516}; Flags: Precursor;	--
CSS0035111	1.00488	5.67764e-09	7.21939e-08	K03320 ammonium transporter, Amt family | (RefSeq) ammonium transporter 3 member 1-like (A)	--	ammonium transporter 3 member 1-like [Camellia sinensis]	AMT31_ORYSJ RecName: Full=Ammonium transporter 3 member 1; Short=OsAMT3;1;	--
CSS0029062	1.35825	6.53859e-09	8.25915e-08	K15397 3-ketoacyl-CoA synthase [EC:2.3.1.199] | (RefSeq) 3-ketoacyl-CoA synthase 6-like (A)	ko00062: Fatty acid elongation; ko01100: Metabolic pathways; ko01110: Biosynthesis of secondary metabolites; ko04626: Plant-pathogen interaction	3-ketoacyl-CoA synthase 6-like [Camellia sinensis]	KCS6_ARATH RecName: Full=3-ketoacyl-CoA synthase 6 {ECO:0000303|PubMed:18465198}; Short=KCS-6 {ECO:0000303|PubMed:18465198}; EC=2.3.1.199 {ECO:0000269|PubMed:10330468}; AltName: Full=Cuticular protein 1 {ECO:0000303|PubMed:10330468}; AltName: Full=Eceriferum 6 {ECO:0000303|PubMed:11041893}; AltName: Full=Very long-chain fatty acid condensing enzyme 6 {ECO:0000303|PubMed:18465198}; Short=VLCFA con…	--
CSS0031365	1.53907	6.68208e-09	8.42648e-08	K23280 rhamnogalacturonan I rhamnosyltransferase [EC:2.4.1.351] | (RefSeq) rhamnogalacturonan I rhamnosyltransferase 1-like isoform X1 (A)	--	O-fucosyltransferase 28 [Camellia lanceoleosa]	OFT19_ARATH RecName: Full=O-fucosyltransferase 19 {ECO:0000305}; Short=O-FucT-19 {ECO:0000305}; EC=2.4.1.- {ECO:0000305}; AltName: Full=O-fucosyltransferase family protein {ECO:0000305};	--
CSS0027466	1.21525	7.70899e-09	9.64982e-08	K09841 xanthoxin dehydrogenase [EC:1.1.1.288] | (RefSeq) xanthoxin dehydrogenase (A)	ko00906: Carotenoid biosynthesis; ko01100: Metabolic pathways; ko01110: Biosynthesis of secondary metabolites	secoisolariciresinol dehydrogenase-like [Camellia sinensis]	ADH1_EUPLT RecName: Full=Short chain aldehyde dehydrogenase 1 {ECO:0000303|PubMed:27506796}; Short=ElADH1 {ECO:0000303|PubMed:27506796}; EC=1.1.1.1 {ECO:0000255|PROSITE-ProRule:PRU10001}; AltName: Full=Jolkinol C synthase {ECO:0000305|PubMed:27506796}; EC=1.1.1.- {ECO:0000269|PubMed:27506796};	--
CSS0009243	1.18328	8.0036e-09	1.00022e-07	K13379 reversibly glycosylated polypeptide / UDP-arabinopyranose mutase [EC:2.4.1.- 5.4.99.30] | (RefSeq) probable UDP-arabinopyranose mutase 2 (A)	ko00520: Amino sugar and nucleotide sugar metabolism; ko01100: Metabolic pathways; ko01250: Biosynthesis of nucleotide sugars	hypothetical protein HYC85_005713 [Camellia sinensis]	RGP2_SOLTU RecName: Full=Probable UDP-arabinopyranose mutase 2 {ECO:0000305}; EC=5.4.99.30 {ECO:0000250|UniProtKB:Q8H8T0}; AltName: Full=Reversibly glycosylated polypeptide 2 {ECO:0000303|PubMed:10580281}; Short=RGP2 {ECO:0000303|PubMed:10580281}; AltName: Full=UDP-L-arabinose mutase 2 {ECO:0000305}; AltName: Full=UDP-glucose:protein transglucosylase 2 {ECO:0000303|PubMed:10580281}; Short=UPTG 2 …	--
CSS0024530	2.01978	8.27278e-09	1.03259e-07	K06316 oligosaccharide translocation protein RFT1 | (RefSeq) protein RFT1 homolog (A)	--	protein RFT1 homolog [Camellia sinensis]	--	--
CSS0030727	1.27762	9.43482e-09	1.16905e-07	--	--	probable membrane-associated kinase regulator 2 [Camellia sinensis]	MAKR2_ARATH RecName: Full=Probable membrane-associated kinase regulator 2;	--
CSS0049917	2.99976	1.21666e-08	1.48466e-07	K10418 dynein light chain LC8-type | (RefSeq) dynein light chain 1, cytoplasmic-like (A)	ko04814: Motor proteins	dynein light chain 1, cytoplasmic-like [Camellia sinensis]	DYL1_CHLRE RecName: Full=Dynein 8 kDa light chain, flagellar outer arm;	--
CSS0011595	1.4665	1.60032e-08	1.92593e-07	K13416 brassinosteroid insensitive 1-associated receptor kinase 1 [EC:2.7.10.1 2.7.11.1] | (RefSeq) BRASSINOSTEROID INSENSITIVE 1-associated receptor kinase 1-like isoform X1 (A)	ko04016: MAPK signaling pathway - plant; ko04075: Plant hormone signal transduction; ko04626: Plant-pathogen interaction	LEAF RUST 10 DISEASE-RESISTANCE LOCUS RECEPTOR-LIKE PROTEIN KINASE-like 2.1 [Camellia lanceoleosa]	LRL24_ARATH RecName: Full=LEAF RUST 10 DISEASE-RESISTANCE LOCUS RECEPTOR-LIKE PROTEIN KINASE-like 2.4 {ECO:0000303|PubMed:12805585}; EC=2.7.11.1; AltName: Full=Probable receptor-like serine/threonine-protein kinase LRK10L-2.4 {ECO:0000305}; Flags: Precursor;	--
CSS0043383	1.01214	2.0873e-08	2.4673e-07	--	--	DNA-binding protein SMUBP-2 [Camellia lanceoleosa]	--	--
novel.629	1.44164	2.78756e-08	3.23501e-07	--	--	hypothetical protein LOK49_LG01G03032 [Camellia lanceoleosa]	--	--
CSS0023092	1.26627	2.93827e-08	3.39188e-07	K01537 P-type Ca2+ transporter type 2C [EC:7.2.2.10] | (RefSeq) putative calcium-transporting ATPase 13, plasma membrane-type (A)	--	putative calcium-transporting ATPase 13, plasma membrane-type [Camellia sinensis]	ACA13_ARATH RecName: Full=Putative calcium-transporting ATPase 13, plasma membrane-type; EC=7.2.2.10; AltName: Full=Ca(2+)-ATPase isoform 13;	--
CSS0009563	1.21805	3.89285e-08	4.43686e-07	--	--	coiled-coil domain-containing protein SCD2-like isoform X1 [Camellia sinensis]	SCD2_ARATH RecName: Full=Coiled-coil domain-containing protein SCD2 {ECO:0000305}; AltName: Full=Protein STOMATAL CYTOKINESIS DEFECTIVE 2 {ECO:0000303|PubMed:24179130};	--
novel.5523	2.17436	4.16305e-08	4.72544e-07	--	--	probable LRR receptor-like serine/threonine-protein kinase At1g56130 [Camellia sinensis]	--	--
CSS0046516	2.33734	4.21359e-08	4.78103e-07	--	--	uncharacterized protein LOC114282190 [Camellia sinensis]	NADKC_ARATH RecName: Full=Calmodulin calcium-dependent NAD kinase {ECO:0000305}; EC=2.7.1.23 {ECO:0000269|PubMed:31554701}; AltName: Full=NAD kinase-CaM dependent protein {ECO:0000303|PubMed:31554701}; Short=NADKc {ECO:0000303|PubMed:31554701};	--
novel.11312	3.00322	4.91444e-08	5.51282e-07	K13108 smad nuclear-interacting protein 1 | (RefSeq) FHA domain-containing protein DDL isoform X1 (A)	--	hypothetical protein HYC85_011409 [Camellia sinensis]	DDL_ARATH RecName: Full=FHA domain-containing protein DDL; AltName: Full=Protein DAWDLE;	--
novel.9034	1.23965	6.01689e-08	6.6591e-07	K05387 glutamate receptor, ionotropic, plant | (RefSeq) glutamate receptor 2.8-like isoform X1 (A)	--	glutamate receptor 2.7-like [Camellia sinensis]	GLR29_ARATH RecName: Full=Glutamate receptor 2.9; AltName: Full=Ligand-gated ion channel 2.9; Flags: Precursor;	--
novel.2534	1.43286	8.50092e-08	9.21331e-07	--	--	beta-carotene isomerase D27, chloroplastic isoform X3 [Camellia sinensis]	--	--
CSS0018357	2.4649	9.20435e-08	9.93497e-07	K13430 serine/threonine-protein kinase PBS1 [EC:2.7.11.1] | (RefSeq) probable serine/threonine-protein kinase PBL7 isoform X1 (A)	ko04626: Plant-pathogen interaction	non-functional pseudokinase ZED1-like [Camellia sinensis]	ZRK1_ARATH RecName: Full=Serine/threonine-protein kinase ZRK1 {ECO:0000303|PubMed:26355215}; EC=2.7.11.1 {ECO:0000255|PROSITE-ProRule:PRU00159}; AltName: Full=Protein RESISTANCE RELATED KINASE 1 {ECO:0000303|PubMed:24068949}; AltName: Full=Quantitative resistance to Xanthomonas campestris pv. campestris 568 {ECO:0000303|PubMed:24068949}; Short=Quantitative resistance to Xcc568 {ECO:0000303|PubMed…	--
CSS0037018	2.50771	1.26354e-07	1.34065e-06	K19784 chromate reductase, NAD(P)H dehydrogenase (quinone) | (RefSeq) NADPH:quinone oxidoreductase-like (A)	--	hypothetical protein HYC85_010445 [Camellia sinensis]	NQR_ARATH RecName: Full=NADPH:quinone oxidoreductase; EC=1.6.5.2;	--
CSS0009205	2.81871	1.33013e-07	1.40739e-06	--	--	uncharacterized protein LOC114318249 [Camellia sinensis]	--	--
CSS0011365	1.39261	1.34005e-07	1.4174e-06	--	--	B2 protein [Camellia sinensis]	B2_DAUCA RecName: Full=B2 protein;	--
CSS0009614	2.80435	1.48512e-07	1.55897e-06	K03868 E3 ubiquitin-protein ligase RBX1 [EC:2.3.2.32] | (RefSeq) RING-box protein 1a (A)	ko03420: Nucleotide excision repair; ko04120: Ubiquitin mediated proteolysis; ko04141: Protein processing in endoplasmic reticulum	RING-box protein 1a [Camellia sinensis]	RBX1A_ARATH RecName: Full=RING-box protein 1a; AltName: Full=At-Rbx1;1; AltName: Full=Protein RING of cullins 1; AltName: Full=RBX1-2; AltName: Full=RBX1a-At;	--
novel.7102	1.25419	1.83924e-07	1.90712e-06	K02943 large subunit ribosomal protein LP2 | (RefSeq) 60S acidic ribosomal protein P2-like (A)	ko03010: Ribosome	60S acidic ribosomal protein P2-like [Camellia sinensis]	RLA2_PARAR RecName: Full=60S acidic ribosomal protein P2;	--
CSS0037954	2.13269	1.87778e-07	1.9451e-06	K20628 expansin | (RefSeq) expansin-B3-like (A)	--	putative expansin-B2 [Camellia lanceoleosa]	EXPB2_ARATH RecName: Full=Putative expansin-B2; Short=At-EXPB2; Short=AtEXPB2; AltName: Full=Ath-ExpBeta-1.4; AltName: Full=Beta-expansin-2; Flags: Precursor;	--
CSS0004867	3.89114	2.19221e-07	2.25248e-06	K21797 phosphatidylinositol 4-phosphatase [EC:3.1.3.-] | (RefSeq) phosphoinositide phosphatase SAC8 isoform X1 (A)	ko00562: Inositol phosphate metabolism; ko01100: Metabolic pathways; ko04070: Phosphatidylinositol signaling system	phosphoinositide phosphatase SAC8 isoform X3 [Camellia sinensis]	SAC8_ARATH RecName: Full=Phosphoinositide phosphatase SAC8; Short=AtSAC8; EC=3.1.3.-; AltName: Full=Protein SUPPRESSOR OF ACTIN 1A; Short=AtSAC1a; AltName: Full=Protein SUPPRESSOR OF ACTIN 8; AltName: Full=Putative transmembrane protein G5p; Short=AtG5; AltName: Full=SAC domain protein 8; AltName: Full=SAC1-like protein AtSAC1a;	--
CSS0004107	2.71026	2.65927e-07	2.70421e-06	K03966 NADH dehydrogenase (ubiquinone) 1 beta subcomplex subunit 10 | (RefSeq) NADH dehydrogenase [ubiquinone] 1 beta subcomplex subunit 10-B-like (A)	ko00190: Oxidative phosphorylation; ko01100: Metabolic pathways	NADH dehydrogenase [ubiquinone]	NDBAB_ARATH RecName: Full=NADH dehydrogenase [ubiquinone] 1 beta subcomplex subunit 10-B;	--
CSS0045911	2.06863	3.18923e-07	3.2132e-06	K26552 MFS transporter, POT/PTR family, nitrate/chloride/glucosinolate transporter | (RefSeq) protein NRT1/ PTR FAMILY 2.7-like isoform X1 (A)	--	protein NRT1/ PTR FAMILY 2.7-like isoform X2 [Camellia sinensis]	PTR42_ARATH RecName: Full=Protein NRT1/ PTR FAMILY 2.5; Short=AtNPF2.5; AltName: Full=Probable nitrate excretion transporter 6; AltName: Full=Protein NAXT1-like 5;	--
CSS0001622	2.25937	3.20007e-07	3.22306e-06	--	--	major allergen Pru ar 1-like [Camellia sinensis]	FRA13_FRAAN RecName: Full=Major strawberry allergen Fra a 1-3 {ECO:0000305}; AltName: Full=Class 10 plant pathogenesis-related protein Fra a 1.03 {ECO:0000305}; Short=PR10-related protein Fra a 1.03 {ECO:0000305}; AltName: Allergen=Fra a 1 {ECO:0000305};	--
novel.282	3.03967	3.50056e-07	3.50148e-06	--	--	--	--	--
CSS0036313	1.89552	3.62116e-07	3.61619e-06	K10664 E3 ubiquitin-protein ligase ATL6/9/15/31/42/55 [EC:2.3.2.27] | (RefSeq) E3 ubiquitin-protein ligase ATL6-like (A)	--	hypothetical protein TEA_026451 [Camellia sinensis var. sinensis]	ATL6_ARATH RecName: Full=E3 ubiquitin-protein ligase ATL6; EC=2.3.2.27 {ECO:0000269|PubMed:15644464}; AltName: Full=RING-H2 finger protein ATL6; AltName: Full=RING-type E3 ubiquitin transferase ATL6 {ECO:0000305}; Flags: Precursor;	--
CSS0002646	1.12928	5.68169e-07	5.49266e-06	--	--	dirigent protein 20-like [Camellia sinensis]	DIR20_ARATH RecName: Full=Dirigent protein 20; Short=AtDIR20; Flags: Precursor;	--
CSS0042374	2.01417	6.96982e-07	6.6248e-06	K01476 arginase [EC:3.5.3.1] | (RefSeq) arginase 1, mitochondrial-like (A)	ko00220: Arginine biosynthesis; ko00330: Arginine and proline metabolism; ko01100: Metabolic pathways; ko01110: Biosynthesis of secondary metabolites; ko01230: Biosynthesis of amino acids	hypothetical protein LOK49_LG02G00621 [Camellia lanceoleosa]	ARGI1_ARATH RecName: Full=Arginase 1, mitochondrial {ECO:0000305}; EC=3.5.3.1 {ECO:0000305|PubMed:32754173}; AltName: Full=Agmatinase ARGAH1 {ECO:0000305}; EC=3.5.3.11 {ECO:0000305|PubMed:28716421}; AltName: Full=Arginine amidohydrolase 1 {ECO:0000305}; Short=AtARGAH1 {ECO:0000303|PubMed:32754173}; Flags: Precursor;	--
CSS0027776	1.00094	9.09203e-07	8.51487e-06	--	--	protein TIC 20-II, chloroplastic [Camellia sinensis]	TI202_ARATH RecName: Full=Protein TIC 20-II, chloroplastic; AltName: Full=Translocon at the inner envelope membrane of chloroplasts 20-II; Short=AtTIC20-II; Flags: Precursor;	--
novel.1917	4.89359	1.16197e-06	1.07503e-05	--	--	uncharacterized protein LOC114290854 [Camellia sinensis]	--	--
CSS0027038	1.10216	1.28623e-06	1.18233e-05	K10956 protein transport protein SEC61 subunit alpha | (RefSeq) preprotein translocase subunit SCY1, chloroplastic (A)	ko03060: Protein export; ko04141: Protein processing in endoplasmic reticulum; ko04145: Phagosome	preprotein translocase subunit SCY1, chloroplastic [Camellia sinensis]	SCY1_ARATH RecName: Full=Preprotein translocase subunit SCY1, chloroplastic; AltName: Full=CpSecY; Flags: Precursor;	--
CSS0044075	1.01248	1.28796e-06	1.18336e-05	K00826 branched-chain amino acid aminotransferase [EC:2.6.1.42] | (RefSeq) branched-chain amino acid aminotransferase 2, chloroplastic-like (A)	ko00270: Cysteine and methionine metabolism; ko00280: Valine, leucine and isoleucine degradation; ko00290: Valine, leucine and isoleucine biosynthesis; ko00770: Pantothenate and CoA biosynthesis; ko00966: Glucosinolate biosynthesis; ko01100: Metabolic pathways; ko01110: Biosynthesis of secondary metabolites; ko01210: 2-Oxocarboxylic acid metabolism; ko01230: Biosynthesis of amino acids; ko01240: …	branched-chain amino acid aminotransferase 2, chloroplastic-like [Camellia sinensis]	BCAT2_HUMLU RecName: Full=Branched-chain amino acid aminotransferase 2, chloroplastic {ECO:0000303|PubMed:23347725}; Short=HlBCAT2 {ECO:0000303|PubMed:23347725}; EC=2.6.1.42 {ECO:0000269|PubMed:23347725}; Flags: Precursor;	--
CSS0002898	1.36406	1.87758e-06	1.68162e-05	K12761 carbon catabolite-derepressing protein kinase [EC:2.7.11.1] | (RefSeq) CBL-interacting serine/threonine-protein kinase 4-like (A)	--	CBL-interacting serine/threonine-protein kinase 4-like [Camellia sinensis]	CIPK4_ARATH RecName: Full=CBL-interacting serine/threonine-protein kinase 4; EC=2.7.11.1; AltName: Full=SNF1-related kinase 3.3; AltName: Full=SOS2-like protein kinase PKS9;	--
CSS0030416	1.4017	2.07363e-06	1.84693e-05	K20884 riboflavin kinase / FMN hydrolase [EC:2.7.1.26 3.1.3.102] | (RefSeq) bifunctional riboflavin kinase/FMN phosphatase-like (A)	ko00740: Riboflavin metabolism; ko01100: Metabolic pathways; ko01110: Biosynthesis of secondary metabolites; ko01240: Biosynthesis of cofactors	haloacid dehalogenase-like hydrolase domain-containing protein Sgpp [Camellia sinensis]	SGGP_ARATH RecName: Full=Haloacid dehalogenase-like hydrolase domain-containing protein Sgpp; EC=3.1.3.-; AltName: Full=Subclass I phosphosugar phosphatase; Short=AtSgpp;	--
CSS0046042	1.05657	2.28155e-06	2.0186e-05	K08657 taspase, threonine aspartase, 1 [EC:3.4.25.-] | (RefSeq) putative threonine aspartase (A)	--	hypothetical protein HYC85_025032 [Camellia sinensis]	TASP1_ARATH RecName: Full=Putative threonine aspartase; Short=Taspase-1; EC=3.4.25.-; Contains: RecName: Full=Putative threonine aspartase subunit alpha; Contains: RecName: Full=Putative threonine aspartase subunit beta; Flags: Precursor;	--
novel.11545	2.86868	2.30868e-06	2.04082e-05	K13457 disease resistance protein RPM1 | (RefSeq) disease resistance protein RPM1-like isoform X1 (A)	ko04626: Plant-pathogen interaction	hypothetical protein TEA_001532 [Camellia sinensis var. sinensis]	DRL4_ARATH RecName: Full=Putative disease resistance protein At1g50180;	--
novel.10379	5.50569	2.39112e-06	2.11065e-05	--	--	Polyprotein, putative [Solanum demissum]	POLX_TOBAC RecName: Full=Retrovirus-related Pol polyprotein from transposon TNT 1-94; Includes: RecName: Full=Protease; EC=3.4.23.-; Includes: RecName: Full=Reverse transcriptase; EC=2.7.7.49; Includes: RecName: Full=Endonuclease;	--
novel.5636	2.31629	3.07423e-06	2.67121e-05	--	--	hypothetical protein LOK49_LG06G02957 [Camellia lanceoleosa]	--	--
CSS0038577	1.08289	3.62884e-06	3.12733e-05	--	--	uncharacterized protein LOC114271138 isoform X4 [Camellia sinensis]	--	--
novel.6031	1.65496	3.65091e-06	3.14369e-05	--	--	Wall-associated receptor kinase 2 [Camellia lanceoleosa]	WAK2_ARATH RecName: Full=Wall-associated receptor kinase 2; EC=2.7.11.-; Flags: Precursor;	--
novel.6901	1.33254	4.28759e-06	3.64165e-05	K00938 phosphomevalonate kinase [EC:2.7.4.2] | (RefSeq) phosphomevalonate kinase, peroxisomal (A)	ko00900: Terpenoid backbone biosynthesis; ko01100: Metabolic pathways; ko01110: Biosynthesis of secondary metabolites	hypothetical protein HYC85_011350 [Camellia sinensis]	VIP1L_ARATH RecName: Full=Inositol hexakisphosphate and diphosphoinositol-pentakisphosphate kinase VIP1 {ECO:0000303|PubMed:25231822}; EC=2.7.4.24 {ECO:0000269|PubMed:25231822}; AltName: Full=Probable protein QUANTITATIVE VITAMIN E-7 {ECO:0000303|PubMed:17077148}; AltName: Full=Protein VIP HOMOLOG 2 {ECO:0000303|PubMed:25901085}; AltName: Full=VIP1 homolog protein 1 {ECO:0000303|PubMed:25231822};…	--
CSS0049299	1.04139	4.3516e-06	3.69294e-05	--	--	interactor of constitutive active ROPs 3-like isoform X2 [Camellia sinensis]	ICR2_ARATH RecName: Full=Interactor of constitutive active ROPs 2, chloroplastic; AltName: Full=ROP-interactive partner 2; Flags: Precursor;	--
CSS0036550	1.40107	4.36328e-06	3.70183e-05	K19747 BAHD acyltransferase [EC:2.3.1.-] | (RefSeq) BAHD acyltransferase DCR-like (A)	--	uncharacterized acetyltransferase At3g50280-like [Camellia sinensis]	Y3028_ARATH RecName: Full=Uncharacterized acetyltransferase At3g50280; EC=2.3.1.-;	--
CSS0050337	1.05392	5.09795e-06	4.27998e-05	K17619 magnesium-dependent phosphatase 1 [EC:3.1.3.48 3.1.3.-] | (RefSeq) magnesium-dependent phosphatase 1-like (A)	--	magnesium-dependent phosphatase 1-like [Camellia sinensis]	--	--
CSS0013084	1.5855	5.17817e-06	4.34256e-05	K11550 kinetochore protein Spc25, animal type | (RefSeq) kinetochore protein SPC25 homolog isoform X1 (A)	--	kinetochore protein SPC25 homolog isoform X5 [Camellia sinensis]	SPC25_ARATH RecName: Full=Kinetochore protein SPC25 homolog {ECO:0000303|PubMed:29356153};	--
novel.442	2.37868	5.36193e-06	4.48435e-05	--	--	hypothetical protein TEA_027311 [Camellia sinensis var. sinensis]	--	--
CSS0049190	5.33772	5.82729e-06	4.85232e-05	K24815 HEAT repeat-containing protein 6 | (RefSeq) HEAT repeat-containing protein 6 isoform X1 (A)	--	hypothetical protein LOK49_LG11G02828 [Camellia lanceoleosa]	--	--
novel.4941	3.4762	6.72868e-06	5.55598e-05	--	--	--	--	--
CSS0040248	1.09025	6.94381e-06	5.71355e-05	K22683 aspartyl protease family protein [EC:3.4.23.-] | (RefSeq) aspartyl protease family protein 2 (A)	--	hypothetical protein HYC85_026855 [Camellia sinensis]	ASP63_ARATH RecName: Full=Probable aspartyl protease At4g16563 {ECO:0000305}; EC=3.4.23.- {ECO:0000305}; Flags: Precursor;	--
CSS0013149	1.37964	7.0101e-06	5.76654e-05	K14568 rRNA small subunit pseudouridine methyltransferase Nep1 [EC:2.1.1.260] | (RefSeq) ribosomal RNA small subunit methyltransferase nep-1-like isoform X1 (A)	ko03008: Ribosome biogenesis in eukaryotes	ribosomal RNA small subunit methyltransferase nep-1-like isoform X2 [Camellia sinensis]	--	--
novel.3187	2.59461	7.28931e-06	5.98495e-05	K02930 large subunit ribosomal protein L4e | (RefSeq) 60S ribosomal protein L4-like (A)	ko03010: Ribosome	60S ribosomal protein L4-like [Camellia sinensis]	RL4_PRUAR RecName: Full=60S ribosomal protein L4; AltName: Full=L1;	--
novel.2200	1.57616	7.59282e-06	6.21578e-05	--	--	hypothetical protein LOK49_LG11G01368 [Camellia lanceoleosa]	BIR2_ARATH RecName: Full=Inactive LRR receptor-like serine/threonine-protein kinase BIR2 {ECO:0000305}; AltName: Full=Protein BAK1-INTERACTING RECEPTOR-LIKE KINASE 2 {ECO:0000303|PubMed:24388849}; Flags: Precursor;	--
CSS0050213	1.40247	8.30254e-06	6.76125e-05	--	--	hypothetical protein HYC85_023145 [Camellia sinensis]	TAUE3_ARATH RecName: Full=Sulfite exporter TauE/SafE family protein 3 {ECO:0000312|EMBL:AEC07746.1};	--
CSS0038575	1.17414	8.68432e-06	7.04144e-05	--	--	chromophore lyase CRL, chloroplastic [Camellia sinensis]	CRL_ARATH RecName: Full=Chromophore lyase CRL, chloroplastic; EC=4.-.-.-; AltName: Full=Protein CONSTITUTIVE ACTIVATOR OF AAA-ATPase 33; AltName: Full=Protein CRUMPLED LEAF;	--
CSS0004350	2.41545	9.00139e-06	7.26577e-05	--	--	uncharacterized protein LOC114285860 isoform X1 [Camellia sinensis]	--	--
CSS0048767	1.22768	9.80225e-06	7.86444e-05	--	--	uncharacterized protein LOC114281052 isoform X1 [Camellia sinensis]	--	--
CSS0049333	3.72896	1.03697e-05	8.28275e-05	--	--	thioredoxin-like protein HCF164, chloroplastic isoform X1 [Camellia sinensis]	--	--
CSS0031981	1.26508	1.20631e-05	9.54311e-05	K18834 WRKY transcription factor 1 | (RefSeq) WRKY transcription factor 1-like isoform X1 (A)	ko04626: Plant-pathogen interaction	probable WRKY transcription factor 40 [Camellia sinensis]	WRK40_ARATH RecName: Full=Probable WRKY transcription factor 40 {ECO:0000303|Ref.1}; AltName: Full=WRKY DNA-binding protein 40 {ECO:0000303|Ref.1};	WRKY
CSS0047646	2.16163	1.21322e-05	9.59529e-05	K17081 prohibitin 2 | (RefSeq) uncharacterized protein LOC114278772 (A)	--	G2/mitotic-specific cyclin S13-6-like isoform X1 [Camellia sinensis]	CCNB1_SOYBN RecName: Full=G2/mitotic-specific cyclin S13-6; AltName: Full=B-like cyclin;	--
novel.2812	2.48354	1.40858e-05	0.000109813	--	--	--	--	--
CSS0032189	1.87081	1.4353e-05	0.000111753	K21568 pinoresinol/lariciresinol reductase [EC:1.23.1.1 1.23.1.2 1.23.1.3 1.23.1.4] | (RefSeq) isoflavone reductase homolog (A)	ko00999: Biosynthesis of various plant secondary metabolites; ko01100: Metabolic pathways; ko01110: Biosynthesis of secondary metabolites	pinoresinol/lariciresinol reductase [Camellia sinensis]	IFRH_LUPAL RecName: Full=Isoflavone reductase homolog; EC=1.3.1.-;	--
CSS0013284	1.02693	1.79407e-05	0.00013755	K13430 serine/threonine-protein kinase PBS1 [EC:2.7.11.1] | (RefSeq) probable serine/threonine-protein kinase PBL7 isoform X1 (A)	ko04626: Plant-pathogen interaction	G-type lectin S-receptor-like serine/threonine-protein kinase At4g27290 [Camellia sinensis]	SD11_ARATH RecName: Full=G-type lectin S-receptor-like serine/threonine-protein kinase SD1-1; EC=2.7.11.1; AltName: Full=S-domain-1 (SD1) receptor kinase 1; Short=SD1-1; Flags: Precursor;	--
novel.6790	1.00211	1.87519e-05	0.000143148	--	--	hypothetical protein LOK49_LG06G01020 [Camellia lanceoleosa]	--	--
CSS0046076	1.13705	1.90045e-05	0.00014487	K13691 pathogen-inducible salicylic acid glucosyltransferase [EC:2.4.1.-] | (RefSeq) UDP-glycosyltransferase 74F2-like (A)	--	UDP-glycosyltransferase 75C1-like [Camellia sinensis]	UGT1_GARJA RecName: Full=Crocetin glucosyltransferase, chloroplastic; EC=2.4.1.271; AltName: Full=UDP-glucose glucosyltransferase 1; Short=GjUGT1; AltName: Full=UDP-glycosyltransferase 75L6; Flags: Precursor;	--
CSS0050043	4.49654	1.94455e-05	0.00014801	K21568 pinoresinol/lariciresinol reductase [EC:1.23.1.1 1.23.1.2 1.23.1.3 1.23.1.4] | (RefSeq) isoflavone reductase homolog (A)	ko00999: Biosynthesis of various plant secondary metabolites; ko01100: Metabolic pathways; ko01110: Biosynthesis of secondary metabolites	hypothetical protein TEA_013580 [Camellia sinensis var. sinensis]	IFRH_LUPAL RecName: Full=Isoflavone reductase homolog; EC=1.3.1.-;	--
CSS0014828	1.42154	2.21485e-05	0.000166676	K13430 serine/threonine-protein kinase PBS1 [EC:2.7.11.1] | (RefSeq) serine/threonine-protein kinase PBS1-like (A)	ko04626: Plant-pathogen interaction	G-type lectin S-receptor-like serine/threonine-protein kinase SD1-1 [Camellia sinensis]	SD11_ARATH RecName: Full=G-type lectin S-receptor-like serine/threonine-protein kinase SD1-1; EC=2.7.11.1; AltName: Full=S-domain-1 (SD1) receptor kinase 1; Short=SD1-1; Flags: Precursor;	--
CSS0007983	2.20615	2.28948e-05	0.000171717	K26497 transmembrane protein 230 | (RefSeq) transmembrane protein 230-like (A)	--	Transmembrane protein 230 [Camellia lanceoleosa]	--	--
CSS0036167	2.42232	2.37599e-05	0.000177447	K21842 protein EFR3 | (RefSeq) uncharacterized protein LOC114267091 isoform X1 (A)	--	Protein ACCELERATED CELL DEATH 6 [Camellia lanceoleosa]	--	--
CSS0036600	1.94299	2.46435e-05	0.000183509	K16282 E3 ubiquitin-protein ligase RHA2 [EC:2.3.2.27] | (RefSeq) probable E3 ubiquitin-protein ligase XERICO (A)	--	hypothetical protein HYC85_007825 [Camellia sinensis]	RHA2A_ARATH RecName: Full=E3 ubiquitin-protein ligase RHA2A {ECO:0000305}; EC=2.3.2.27; AltName: Full=RING-H2 finger A2a {ECO:0000303|PubMed:9781696}; AltName: Full=RING-H2 zinc finger protein RHA2a {ECO:0000305}; AltName: Full=RING-type E3 ubiquitin transferase RHA2A {ECO:0000305};	--
CSS0020253	1.64833	3.31987e-05	0.000241681	K00029 malate dehydrogenase (oxaloacetate-decarboxylating)(NADP+) [EC:1.1.1.40] | (RefSeq) NADP-dependent malic enzyme (A)	ko00620: Pyruvate metabolism; ko00710: Carbon fixation in photosynthetic organisms; ko01100: Metabolic pathways; ko01200: Carbon metabolism	NADP-dependent malic enzyme [Camellia sinensis]	MAOX_POPTR RecName: Full=NADP-dependent malic enzyme; Short=NADP-ME; EC=1.1.1.40;	--
novel.10789	2.06158	3.40058e-05	0.000246851	--	--	hypothetical protein LOK49_LG06G02957 [Camellia lanceoleosa]	--	--
CSS0006366	2.18885	3.5219e-05	0.000254871	K20359 PRA1 family protein 1 | (RefSeq) PRA1 family protein B1-like (A)	--	PRA1 family protein B1-like [Camellia sinensis]	PR1B3_ARATH RecName: Full=PRA1 family protein B3; Short=AtPRA1.B3; AltName: Full=Prenylated Rab acceptor 2;	--
CSS0039112	1.05586	3.88884e-05	0.000278851	--	--	protein TIC 22, chloroplastic isoform X1 [Camellia sinensis]	TIC22_ARATH RecName: Full=Protein TIC 22, chloroplastic; AltName: Full=Translocon at the inner envelope membrane of chloroplasts 22; Short=AtTIC22; Flags: Precursor;	--
novel.7199	2.29119	4.06799e-05	0.000290476	K13420 LRR receptor-like serine/threonine-protein kinase FLS2 [EC:2.7.11.1] | (RefSeq) probable LRR receptor-like serine/threonine-protein kinase At3g47570 (A)	ko04016: MAPK signaling pathway - plant; ko04626: Plant-pathogen interaction	probable LRR receptor-like serine/threonine-protein kinase At3g47570 [Camellia sinensis]	--	--
novel.8261	2.50595	4.25282e-05	0.000302466	--	--	hypothetical protein TEA_019630 [Camellia sinensis var. sinensis]	--	--
CSS0008656	3.10659	4.4366e-05	0.000314805	K01507 inorganic pyrophosphatase [EC:3.6.1.1] | (RefSeq) soluble inorganic pyrophosphatase 1-like isoform X1 (A)	ko00190: Oxidative phosphorylation	hypothetical protein TEA_021653 [Camellia sinensis var. sinensis]	IPYR4_ARATH RecName: Full=Soluble inorganic pyrophosphatase 4 {ECO:0000303|PubMed:15135060}; EC=3.6.1.1 {ECO:0000269|Ref.6}; AltName: Full=Pyrophosphate phospho-hydrolase 4 {ECO:0000303|PubMed:15135060}; Short=PPase 4 {ECO:0000303|PubMed:15135060};	--
CSS0042928	1.07467	4.81874e-05	0.000339555	K13430 serine/threonine-protein kinase PBS1 [EC:2.7.11.1] | (RefSeq) serine/threonine-protein kinase PBS1-like (A)	ko04626: Plant-pathogen interaction	receptor-like protein kinase FERONIA [Camellia sinensis]	FERON_ARATH RecName: Full=Receptor-like protein kinase FERONIA; EC=2.7.11.1; AltName: Full=Protein SIRENE; Flags: Precursor;	--
CSS0000961	1.0288	5.53192e-05	0.000385896	K16296 serine carboxypeptidase-like clade I [EC:3.4.16.-] | (RefSeq) serine carboxypeptidase-like 16 (A)	--	serine carboxypeptidase-like acyltransferase [Camellia sinensis var. sinensis]	SCP18_ARATH RecName: Full=Serine carboxypeptidase-like 18; EC=3.4.16.-; Flags: Precursor;	--
CSS0046790	1.28509	5.88726e-05	0.000409097	--	--	SPX domain-containing protein 1-like [Camellia sinensis]	SPX2_ARATH RecName: Full=SPX domain-containing protein 2 {ECO:0000303|PubMed:18315545}; AltName: Full=Protein SPX DOMAIN GENE 2 {ECO:0000303|PubMed:18315545}; Short=AtSPX2 {ECO:0000303|PubMed:18315545};	--
CSS0024758	1.97617	5.96017e-05	0.000413881	K09645 vitellogenic carboxypeptidase-like protein [EC:3.4.16.-] | (RefSeq) serine carboxypeptidase-like 50 (A)	--	G-type lectin S-receptor-like serine/threonine-protein kinase At4g27290 isoform X1 [Camellia sinensis]	Y1141_ARATH RecName: Full=G-type lectin S-receptor-like serine/threonine-protein kinase At1g11410; EC=2.7.11.1; Flags: Precursor;	--
CSS0027332	1.89173	6.0635e-05	0.000420579	K01783 ribulose-phosphate 3-epimerase [EC:5.1.3.1] | (RefSeq) ribulose-phosphate 3-epimerase, chloroplastic-like (A)	ko00030: Pentose phosphate pathway; ko00040: Pentose and glucuronate interconversions; ko00710: Carbon fixation in photosynthetic organisms; ko01100: Metabolic pathways; ko01110: Biosynthesis of secondary metabolites; ko01200: Carbon metabolism; ko01230: Biosynthesis of amino acids	hypothetical protein TEA_009137 [Camellia sinensis var. sinensis]	RPE_SOLTU RecName: Full=Ribulose-phosphate 3-epimerase, chloroplastic; EC=5.1.3.1 {ECO:0000250|UniProtKB:Q43157}; AltName: Full=Pentose-5-phosphate 3-epimerase; Short=PPE; AltName: Full=R5P3E; Short=RPE; Flags: Precursor; Fragment;	--
CSS0005713	2.45286	6.44621e-05	0.000445305	K15014 solute carrier family 29 (equilibrative nucleoside transporter), member 1/2/3 | (RefSeq) equilibrative nucleotide transporter 3 (A)	--	equilibrative nucleotide transporter 3 [Camellia sinensis]	ENT3_ARATH RecName: Full=Equilibrative nucleotide transporter 3 {ECO:0000303|PubMed:12810710}; Short=AtENT3 {ECO:0000303|PubMed:12810710}; AltName: Full=Nucleoside transporter ENT3 {ECO:0000303|PubMed:12810710}; AltName: Full=Protein FLUOROURIDINE RESISTANT 1 {ECO:0000303|PubMed:17253988};	--
CSS0016165	1.3248	6.74401e-05	0.00046419	K08734 DNA mismatch repair protein MLH1 | (RefSeq) DNA mismatch repair protein MLH1-like (A)	ko03430: Mismatch repair	DNA mismatch repair protein MLH1 [Camellia lanceoleosa]	MLH1_ARATH RecName: Full=DNA mismatch repair protein MLH1; AltName: Full=MutL protein homolog 1; AltName: Full=Protein MUTL-HOMOLOGUE 1; Short=AtMLH1;	--
CSS0018770	1.508	7.80742e-05	0.000532005	K07904 Ras-related protein Rab-11A | (RefSeq) ras-related protein Rab2BV-like (A)	ko04144: Endocytosis	ras-related protein Rab2BV-like [Camellia sinensis]	RB2BV_BETVU RecName: Full=Ras-related protein Rab2BV;	--
CSS0000505	3.42734	7.90887e-05	0.000538198	--	--	hypothetical protein RHMOL_Rhmol11G0236200 [Rhododendron molle]	--	--
CSS0004692	1.2828	8.23145e-05	0.000558905	--	--	hypothetical protein LOK49_LG07G01533 [Camellia lanceoleosa]	--	--
novel.2094	1.09309	9.61333e-05	0.000643161	K13457 disease resistance protein RPM1 | (RefSeq) disease resistance protein RPM1-like isoform X1 (A)	ko04626: Plant-pathogen interaction	probable disease resistance RPP8-like protein 4 [Camellia sinensis]	RPM1_ARATH RecName: Full=Disease resistance protein RPM1 {ECO:0000303|PubMed:7638602}; AltName: Full=Resistance to Pseudomonas syringae protein 3 {ECO:0000303|PubMed:9861059}; AltName: Full=Resistance to Pseudomonas syringae pv. Maculicola protein 1 {ECO:0000303|PubMed:7638602};	--
CSS0046684	1.03824	9.97618e-05	0.000665398	K14848 ribosome assembly protein RRB1 | (RefSeq) glutamate-rich WD repeat-containing protein 1-like (A)	--	glutamate-rich WD repeat-containing protein 1-like [Camellia sinensis]	HTD1_ARATH RecName: Full=Protein HEAT STRESS TOLERANT DWD 1 {ECO:0000303|PubMed:25358503};	--
CSS0050425	1.89162	0.000113643	0.000747543	K05277 anthocyanidin synthase [EC:1.14.20.4] | (RefSeq) leucoanthocyanidin dioxygenase-like (A)	ko00941: Flavonoid biosynthesis; ko01100: Metabolic pathways; ko01110: Biosynthesis of secondary metabolites	protein SRG1-like [Camellia sinensis]	SRG1_ARATH RecName: Full=Protein SRG1; Short=AtSRG1; AltName: Full=Protein SENESCENCE-RELATED GENE 1;	--
novel.5971	1.863	0.000121262	0.000794241	K11592 endoribonuclease Dicer [EC:3.1.26.-] | (RefSeq) endoribonuclease Dicer homolog 3a isoform X1 (A)	--	endoribonuclease Dicer homolog 3-like [Camellia sinensis]	DCL3_ARATH RecName: Full=Endoribonuclease Dicer homolog 3; EC=3.1.26.-; AltName: Full=Dicer-like protein 3; Short=AtDCL3;	--
CSS0037086	1.75592	0.000127933	0.000831703	K02977 ubiquitin-small subunit ribosomal protein S27Ae | (RefSeq) ubiquitin-40S ribosomal protein S27a (A)	ko03010: Ribosome; ko04120: Ubiquitin mediated proteolysis	hypothetical protein L6164_020585 [Bauhinia variegata]	RS27A_SOLLC RecName: Full=Ubiquitin-40S ribosomal protein S27a; Contains: RecName: Full=Ubiquitin; Contains: RecName: Full=40S ribosomal protein S27a; Flags: Precursor;	--
CSS0036512	1.10262	0.000128678	0.000835834	K01240 uridine nucleosidase [EC:3.2.2.3] | (RefSeq) uridine nucleosidase 1-like isoform X1 (A)	ko00240: Pyrimidine metabolism; ko00760: Nicotinate and nicotinamide metabolism; ko01100: Metabolic pathways; ko01232: Nucleotide metabolism	uridine nucleosidase 1-like isoform X2 [Camellia sinensis]	URH1_ARATH RecName: Full=Uridine nucleosidase 1 {ECO:0000303|PubMed:19293370}; EC=3.2.2.3 {ECO:0000269|PubMed:19293370}; AltName: Full=Adenosine nucleosidase {ECO:0000303|PubMed:19293370}; EC=3.2.2.7 {ECO:0000269|PubMed:19293370}; AltName: Full=Inosine nucleosidase {ECO:0000303|PubMed:19293370}; EC=3.2.2.2 {ECO:0000269|PubMed:19293370}; AltName: Full=Nucleoside hydrolase 1 {ECO:0000303|PubMed:212…	--
novel.3693	3.02754	0.000128734	0.00083602	K08332 vacuolar protein 8 | (RefSeq) U-box domain-containing protein 15-like (A)	--	DNA topoisomerase 1 [Camellia lanceoleosa]	--	--
novel.5089	2.15247	0.000138593	0.000893028	K13459 disease resistance protein RPS2 | (RefSeq) probable disease resistance protein At1g61180 (A)	ko04626: Plant-pathogen interaction	probable disease resistance protein At5g63020 [Camellia sinensis]	DRL40_ARATH RecName: Full=Probable disease resistance protein At5g63020; AltName: Full=pNd11;	--
CSS0033042	1.1233	0.000141535	0.000910257	K13416 brassinosteroid insensitive 1-associated receptor kinase 1 [EC:2.7.10.1 2.7.11.1] | (RefSeq) BRASSINOSTEROID INSENSITIVE 1-associated receptor kinase 1-like isoform X1 (A)	ko04016: MAPK signaling pathway - plant; ko04075: Plant hormone signal transduction; ko04626: Plant-pathogen interaction	Rust resistance kinase Lr10 [Camellia lanceoleosa]	LRK10_WHEAT RecName: Full=Rust resistance kinase Lr10 {ECO:0000312|EMBL:AAC49629.1}; EC=2.7.11.1; AltName: Full=Probable receptor-like serine/threonine-protein kinase LRK10; Flags: Precursor;	--
CSS0010221	2.09532	0.000154225	0.000984411	--	--	uncharacterized protein LOC114269156 [Camellia sinensis]	--	--
CSS0019707	1.02046	0.000183943	0.00115197	K20600 mitogen-activated protein kinase 4 [EC:2.7.11.24] | (RefSeq) mitogen-activated protein kinase homolog MMK2 (A)	ko04016: MAPK signaling pathway - plant; ko04626: Plant-pathogen interaction	hypothetical protein LOK49_LG05G01130 [Camellia lanceoleosa]	NTF6_TOBAC RecName: Full=Mitogen-activated protein kinase homolog NTF6; EC=2.7.11.24; AltName: Full=P43;	--
CSS0024334	1.3144	0.000185629	0.0011611	K11000 callose synthase [EC:2.4.1.-] | (RefSeq) callose synthase 10 isoform X1 (A)	--	callose synthase 10 isoform X2 [Camellia sinensis]	CALSA_ARATH RecName: Full=Callose synthase 10; EC=2.4.1.34; AltName: Full=1,3-beta-glucan synthase; AltName: Full=Protein CHORUS; AltName: Full=Protein GLUCAN SYNTHASE-LIKE 8;	--
CSS0037902	1.82682	0.000200625	0.0012475	--	--	uncharacterized protein LOC114281311 [Camellia sinensis]	--	--
novel.4122	1.57446	0.000208959	0.00129248	--	--	uncharacterized protein LOC114322774 [Camellia sinensis]	--	--
CSS0018395	1.42871	0.000232364	0.00142314	K11855 ubiquitin carboxyl-terminal hydrolase 36/42 [EC:3.4.19.12] | (RefSeq) ubiquitin carboxyl-terminal hydrolase 23-like isoform X1 (A)	--	Ubiquitin carboxyl-terminal hydrolase 23 [Camellia lanceoleosa]	UBP23_ARATH RecName: Full=Ubiquitin carboxyl-terminal hydrolase 23; EC=3.4.19.12; AltName: Full=Deubiquitinating enzyme 23; Short=AtUBP23; AltName: Full=Ubiquitin thioesterase 23; AltName: Full=Ubiquitin-specific-processing protease 23;	--
CSS0002077	1.05669	0.00024722	0.00150448	K13379 reversibly glycosylated polypeptide / UDP-arabinopyranose mutase [EC:2.4.1.- 5.4.99.30] | (RefSeq) probable UDP-arabinopyranose mutase 5 isoform X1 (A)	ko00520: Amino sugar and nucleotide sugar metabolism; ko01100: Metabolic pathways; ko01250: Biosynthesis of nucleotide sugars	probable UDP-arabinopyranose mutase 5 isoform X1 [Camellia sinensis]	RGP5_ARATH RecName: Full=Probable UDP-arabinopyranose mutase 5 {ECO:0000305}; EC=5.4.99.30 {ECO:0000250|UniProtKB:Q9SRT9}; AltName: Full=Reversibly glycosylated polypeptide 5 {ECO:0000303|PubMed:21478444}; Short=AtRGP5 {ECO:0000303|PubMed:21478444}; AltName: Full=UDP-L-arabinose mutase 5 {ECO:0000305};	--
novel.11326	1.01889	0.000250123	0.00152124	K12483 EH domain-containing protein 1 | (RefSeq) EH domain-containing protein 1 isoform X1 (A)	ko04144: Endocytosis	hypothetical protein TEA_008796 [Camellia sinensis var. sinensis]	EHD1_ARATH RecName: Full=EH domain-containing protein 1 {ECO:0000303|PubMed:18547399}; Short=AtEHD1 {ECO:0000303|PubMed:18547399}; EC=3.6.5.2 {ECO:0000255|PROSITE-ProRule:PRU00758};	--
CSS0046592	1.38193	0.000314705	0.00186541	K16292 KDEL-tailed cysteine endopeptidase [EC:3.4.22.-] | (RefSeq) vignain-like (A)	--	senescence-specific cysteine protease SAG12-like [Camellia sinensis]	SAG12_ARATH RecName: Full=Senescence-specific cysteine protease SAG12 {ECO:0000305}; EC=3.4.22.- {ECO:0000305}; AltName: Full=Cysteine proteinase SAG12 {ECO:0000305}; AltName: Full=Protein SENESCENCE-ASSOCIATED GENE 12 {ECO:0000303|Ref.6}; Flags: Precursor;	--
CSS0021729	1.49692	0.000327548	0.00193328	--	--	uncharacterized protein At1g15400-like [Camellia sinensis]	Y1540_ARATH RecName: Full=Uncharacterized protein At1g15400;	--
CSS0004439	3.18926	0.000395377	0.00228856	K03000 DNA-directed RNA polymerase I subunit RPA12 | (RefSeq) DNA-directed RNA polymerase I subunit RPA12 (A)	ko03020: RNA polymerase	DNA-directed RNA polymerase I subunit RPA12 [Camellia sinensis]	--	--
novel.2479	1.24935	0.000409823	0.00236234	K17604 zinc finger SWIM domain-containing protein 3 | (RefSeq) uncharacterized protein LOC114286329 isoform X1 (A)	--	hypothetical protein HYC85_027777 [Camellia sinensis]	--	--
novel.2702	1.09753	0.000493025	0.00279814	K03549 KUP system potassium uptake protein | (RefSeq) probable potassium transporter 17 (A)	--	hypothetical protein HYC85_026493 [Camellia sinensis]	--	--
novel.6683	2.27255	0.000499562	0.00283104	K09645 vitellogenic carboxypeptidase-like protein [EC:3.4.16.-] | (RefSeq) serine carboxypeptidase-like 50 (A)	--	G-type lectin S-receptor-like serine/threonine-protein kinase SD1-1 isoform X2 [Camellia sinensis]	Y1141_ARATH RecName: Full=G-type lectin S-receptor-like serine/threonine-protein kinase At1g11410; EC=2.7.11.1; Flags: Precursor;	--
novel.8114	1.16953	0.000550211	0.00308602	--	--	hypothetical protein C3L33_13741, partial [Rhododendron williamsianum]	CCB4_ARATH RecName: Full=Protein COFACTOR ASSEMBLY OF COMPLEX C SUBUNIT B CCB4, chloroplastic {ECO:0000305}; Flags: Precursor;	--
CSS0048938	1.71395	0.000574946	0.00321297	K08495 golgi SNAP receptor complex member 1 | (RefSeq) Golgi SNAP receptor complex member 1-1-like isoform X1 (A)	ko04130: SNARE interactions in vesicular transport	Golgi SNAP receptor complex member 1-1-like isoform X1 [Camellia sinensis]	GOS11_ARATH RecName: Full=Golgi SNAP receptor complex member 1-1; AltName: Full=Golgi SNARE 11 protein; Short=AtGOS11;	--
CSS0049091	1.38941	0.000602355	0.00335021	--	--	uncharacterized protein At4g14100-like [Camellia sinensis]	Y4141_ARATH RecName: Full=Uncharacterized protein At4g14100; Flags: Precursor;	--
CSS0048751	1.97491	0.000602818	0.00335159	--	--	hypothetical protein LOK49_Contig26G00005 [Camellia lanceoleosa]	--	--
CSS0003576	1.29362	0.000604553	0.00335939	--	--	stress-associated endoplasmic reticulum protein 2-like [Camellia sinensis]	--	--
novel.6681	1.9035	0.000696245	0.00381003	K13418 somatic embryogenesis receptor kinase 1 [EC:2.7.10.1 2.7.11.1] | (RefSeq) somatic embryogenesis receptor kinase 2-like isoform X1 (A)	--	G-type lectin S-receptor-like serine/threonine-protein kinase SD1-1 [Camellia sinensis]	SD11_ARATH RecName: Full=G-type lectin S-receptor-like serine/threonine-protein kinase SD1-1; EC=2.7.11.1; AltName: Full=S-domain-1 (SD1) receptor kinase 1; Short=SD1-1; Flags: Precursor;	--
novel.2131	1.39647	0.000730171	0.00397363	--	--	uncharacterized protein LOC114277868 isoform X3 [Camellia sinensis]	--	--
CSS0025661	1.856	0.000824642	0.00442317	K07888 Ras-related protein Rab-5B | (RefSeq) ras-related protein RHN1-like isoform X1 (A)	ko04144: Endocytosis; ko04145: Phagosome	ras-related protein RHN1-like isoform X2 [Camellia sinensis]	RHN1_NICPL RecName: Full=Ras-related protein RHN1;	--
CSS0035963	2.82589	0.000825502	0.0044253	K05277 anthocyanidin synthase [EC:1.14.20.4] | (RefSeq) leucoanthocyanidin dioxygenase-like (A)	ko00941: Flavonoid biosynthesis; ko01100: Metabolic pathways; ko01110: Biosynthesis of secondary metabolites	protein SRG1-like [Camellia sinensis]	SRG1_ARATH RecName: Full=Protein SRG1; Short=AtSRG1; AltName: Full=Protein SENESCENCE-RELATED GENE 1;	--
CSS0047590	1.28027	0.000887384	0.00472214	K13466 EIX receptor 1/2 | (RefSeq) receptor-like protein EIX1 (A)	ko04626: Plant-pathogen interaction	receptor-like protein Cf-9 [Camellia sinensis]	RLP6_ARATH RecName: Full=Receptor-like protein 6 {ECO:0000303|PubMed:18434605}; Short=AtRLP6 {ECO:0000303|PubMed:18434605}; Flags: Precursor;	--
novel.11809	1.96269	0.00104597	0.00545062	--	--	probable leucine-rich repeat receptor-like protein kinase At1g35710 [Camellia sinensis]	--	--
novel.11785	1.05514	0.00106546	0.00553049	--	--	--	--	--
novel.11047	1.1117	0.00107681	0.00558465	K12828 splicing factor 3B subunit 1 | (RefSeq) splicing factor 3B subunit 1-like (A)	ko03040: Spliceosome	splicing factor 3B subunit 1-like [Camellia sinensis]	--	--
CSS0011053	1.60912	0.00115582	0.00594699	--	--	hypothetical protein HYC85_012941 [Camellia sinensis]	--	--
CSS0034028	1.63981	0.0013241	0.00671116	K22763 deubiquitinase DESI2 [EC:3.4.19.12] | (RefSeq) deSI-like protein At4g17486 (A)	--	deubiquitinase DESI2-like isoform X1 [Camellia sinensis]	PPDEX_ARATH RecName: Full=DeSI-like protein At4g17486; EC=3.4.-.-;	--
CSS0026050	2.45899	0.00172941	0.00848278	K15075 DNA repair/transcription protein MET18/MMS19 | (RefSeq) MMS19 nucleotide excision repair protein homolog isoform X1 (A)	--	hypothetical protein TEA_007027 [Camellia sinensis var. sinensis]	MMS19_ARATH RecName: Full=MMS19 nucleotide excision repair protein homolog {ECO:0000305}; AltName: Full=MET18 homolog {ECO:0000303|PubMed:23104832}; AltName: Full=MMS19-like protein {ECO:0000305};	--
CSS0044170	2.48427	0.00175978	0.00861653	--	--	non-specific lipid-transfer protein 8-like [Camellia sinensis]	NLTP8_ARATH RecName: Full=Non-specific lipid-transfer protein 8; Short=LTP 8; Flags: Precursor;	--
novel.5984	1.6233	0.00185955	0.00903557	K00924 kinase [EC:2.7.1.-] | (RefSeq) receptor protein kinase TMK1-like (A)	--	MDIS1-interacting receptor like kinase 2-like [Camellia sinensis]	RGI3_ARATH RecName: Full=LRR receptor-like serine/threonine-protein kinase RGI3 {ECO:0000305}; EC=2.7.11.1 {ECO:0000255|PROSITE-ProRule:PRU00159}; AltName: Full=Protein RECEPTOR OF RGF1 1 {ECO:0000303|PubMed:27229311}; AltName: Full=Protein RGF1 INSENSITIVE 3 {ECO:0000303|PubMed:27229312}; Flags: Precursor;	--
CSS0010969	1.14624	0.00187785	0.00911455	--	--	hypothetical protein LOK49_LG08G00302 [Camellia lanceoleosa]	--	--
novel.11603	2.44099	0.00204649	0.00983447	K20855 beta-1,3-galactosyltransferase 1/2/3/4/5/7/8 [EC:2.4.1.-] | (RefSeq) beta-1,3-galactosyltransferase 7-like (A)	--	hypothetical protein TEA_013253 [Camellia sinensis var. sinensis]	B3GTC_ARATH RecName: Full=Probable beta-1,3-galactosyltransferase 12; EC=2.4.1.-;	--
novel.9055	1.77378	0.00205735	0.00987701	--	--	hypothetical protein TEA_006598 [Camellia sinensis var. sinensis]	--	--
CSS0008827	1.12707	0.0020602	0.00988792	--	--	uncharacterized protein LOC114265690 [Camellia sinensis]	--	--
CSS0008371	1.29285	0.00210533	0.0100682	K02726 20S proteasome subunit alpha 2 [EC:3.4.25.1] | (RefSeq) LOW QUALITY PROTEIN: probable proteasome subunit alpha type-2 (A)	ko03050: Proteasome	LOW QUALITY PROTEIN: probable proteasome subunit alpha type-2 [Camellia sinensis]	PSA2A_ARATH RecName: Full=Proteasome subunit alpha type-2-A; AltName: Full=20S proteasome alpha subunit B-1; AltName: Full=Proteasome component 3;	--
CSS0011405	1.29602	0.00238465	0.0112236	K26672 S-type anion channel | (RefSeq) S-type anion channel SLAH2-like isoform X1 (A)	--	S-type anion channel SLAH2-like isoform X3 [Camellia sinensis]	SLAH3_ARATH RecName: Full=S-type anion channel SLAH3; AltName: Full=SLAC1-homolog protein 3;	--
novel.7842	1.51449	0.00269047	0.012475	--	--	Ankyrin repeat-containing protein [Camellia lanceoleosa]	--	--
CSS0047676	1.54727	0.00272349	0.0126101	K09510 DnaJ homolog subfamily B member 4 | (RefSeq) dnaJ homolog subfamily B member 13-like (A)	--	dnaJ homolog subfamily B member 13-like [Camellia sinensis]	DNJH_CUCSA RecName: Full=DnaJ protein homolog; AltName: Full=DNAJ-1; Flags: Precursor;	--
novel.2225	1.5364	0.00276832	0.0127886	K02949 small subunit ribosomal protein S11e | (RefSeq) 40S ribosomal protein S11 (A)	ko03010: Ribosome	hypothetical protein TEA_024743 [Camellia sinensis var. sinensis]	RS11_SOYBN RecName: Full=40S ribosomal protein S11;	--
CSS0012080	1.25007	0.00330193	0.0148781	K03549 KUP system potassium uptake protein | (RefSeq) probable potassium transporter 13 isoform X1 (A)	--	probable potassium transporter 13 isoform X1 [Camellia sinensis]	HAK13_ORYSJ RecName: Full=Probable potassium transporter 13; AltName: Full=OsHAK13;	--
CSS0025703	1.22986	0.00382614	0.0168745	K11129 H/ACA ribonucleoprotein complex subunit 2 | (RefSeq) H/ACA ribonucleoprotein complex subunit 2-like protein (A)	ko03008: Ribosome biogenesis in eukaryotes	H/ACA ribonucleoprotein complex subunit 2-like protein [Camellia sinensis]	NHP2_ARATH RecName: Full=H/ACA ribonucleoprotein complex subunit 2-like protein; AltName: Full=Nhp2-like protein;	--
CSS0040211	1.72587	0.00411291	0.0179735	K00799 glutathione S-transferase [EC:2.5.1.18] | (RefSeq) glutathione S-transferase L3-like isoform X1 (A)	ko00480: Glutathione metabolism; ko01100: Metabolic pathways	hypothetical protein HYC85_013957, partial [Camellia sinensis]	IN21B_ORYSI RecName: Full=Protein IN2-1 homolog B; AltName: Full=Glutathione S-transferase GSTZ5;	--
novel.4741	1.61967	0.00412661	0.0180177	K13466 EIX receptor 1/2 | (RefSeq) receptor-like protein EIX1 (A)	ko04626: Plant-pathogen interaction	Receptor-like protein Cf-9 [Camellia lanceoleosa]	CF9_SOLPI RecName: Full=Receptor-like protein Cf-9 {ECO:0000305}; Flags: Precursor;	--
CSS0001944	1.0489	0.00425932	0.0185521	--	--	uncharacterized protein LOC114312352 [Camellia sinensis]	--	--
CSS0016653	1.15765	0.00439141	0.0190515	--	--	protein pxr-1 isoform X1 [Camellia sinensis]	--	--
CSS0024369	2.36402	0.00452926	0.0195772	K11855 ubiquitin carboxyl-terminal hydrolase 36/42 [EC:3.4.19.12] | (RefSeq) ubiquitin carboxyl-terminal hydrolase 23-like isoform X1 (A)	--	hypothetical protein HYC85_004048 [Camellia sinensis]	UBP23_ARATH RecName: Full=Ubiquitin carboxyl-terminal hydrolase 23; EC=3.4.19.12; AltName: Full=Deubiquitinating enzyme 23; Short=AtUBP23; AltName: Full=Ubiquitin thioesterase 23; AltName: Full=Ubiquitin-specific-processing protease 23;	--
CSS0012013	1.11801	0.00494569	0.0210703	K00799 glutathione S-transferase [EC:2.5.1.18] | (RefSeq) glutathione S-transferase U17-like (A)	ko00480: Glutathione metabolism; ko01100: Metabolic pathways	glutathione S-transferase U17-like [Camellia sinensis]	GSTUH_ARATH RecName: Full=Glutathione S-transferase U17; Short=AtGSTU17; EC=2.5.1.18; AltName: Full=GST class-tau member 17; AltName: Full=Glutathione S-transferase 30; AltName: Full=Protein EARLY RESPONSIVE TO DEHYDRATION 9;	--
CSS0026706	1.05408	0.00500262	0.0212773	K22733 magnesium transporter | (RefSeq) probable magnesium transporter NIPA4 (A)	--	probable magnesium transporter NIPA4 [Camellia sinensis]	NIPA3_ARATH RecName: Full=Probable magnesium transporter NIPA3;	--
CSS0024793	1.37465	0.00505774	0.0214768	K04508 transducin (beta)-like 1 | (RefSeq) WD40 repeat-containing protein HOS15-like isoform X1 (A)	--	hypothetical protein TEA_027089 [Camellia sinensis var. sinensis]	HOS15_ARATH RecName: Full=WD40 repeat-containing protein HOS15 {ECO:0000305}; AltName: Full=HIGH OSMOTIC STRESS GENE EXPRESSION 15 {ECO:0000303|PubMed:18356294};	--
CSS0035169	1.26548	0.00509531	0.0216174	K15095 (+)-neomenthol dehydrogenase [EC:1.1.1.208] | (RefSeq) (+)-neomenthol dehydrogenase-like isoform X1 (A)	ko00902: Monoterpenoid biosynthesis; ko01110: Biosynthesis of secondary metabolites	hypothetical protein TEA_002095 [Camellia sinensis var. sinensis]	SDR1_ARATH RecName: Full=(+)-neomenthol dehydrogenase {ECO:0000303|PubMed:18599651}; EC=1.1.1.- {ECO:0000269|PubMed:21169366}; EC=1.1.1.208 {ECO:0000269|PubMed:18599651}; AltName: Full=Menthone:neomenthol reductase; AltName: Full=Short-chain dehydrogenase/reductase 1; Short=AtSDR1;	--
novel.2213	1.01439	0.00510323	0.021645	--	--	uncharacterized protein LOC114299292 [Camellia sinensis]	--	--
CSS0009342	1.23741	0.00548832	0.0230291	K10999 cellulose synthase A [EC:2.4.1.12] | (RefSeq) cellulose synthase A catalytic subunit 7 [UDP-forming] (A)	--	hypothetical protein TEA_003104 [Camellia sinensis var. sinensis]	CSLG1_ARATH RecName: Full=Cellulose synthase-like protein G1; Short=AtCslG1; EC=2.4.1.-;	--
CSS0050352	1.15374	0.00580866	0.0242104	K22013 magnesium dechelatase [EC:4.99.1.10] | (RefSeq) protein STAY-GREEN homolog, chloroplastic-like (A)	ko00860: Porphyrin metabolism; ko01110: Biosynthesis of secondary metabolites	protein STAY-GREEN homolog, chloroplastic-like [Camellia sinensis]	SGR_CAPAN RecName: Full=Protein STAY-GREEN homolog, chloroplastic {ECO:0000305}; Short=CaSGR {ECO:0000303|PubMed:18427769}; AltName: Full=Protein CHLOROPHYLL RETAINER {ECO:0000303|PubMed:18359841}; Flags: Precursor;	--
CSS0048501	2.34454	0.00623162	0.0257034	--	--	zinc finger CCCH domain-containing protein 44-like [Camellia sinensis]	C3H44_ARATH RecName: Full=Zinc finger CCCH domain-containing protein 44; Short=AtC3H44;	SWI/SNF-BAF60b
CSS0029993	1.27103	0.00709928	0.028671	K14308 nuclear pore complex protein Nup54 | (RefSeq) nuclear pore complex protein NUP54 (A)	ko03013: Nucleocytoplasmic transport	nuclear pore complex protein NUP54 [Camellia sinensis]	NUP54_ARATH RecName: Full=Nuclear pore complex protein NUP54 {ECO:0000303|PubMed:21189294}; AltName: Full=Nucleoporin 54;	--
CSS0039522	1.02421	0.00759084	0.0302999	--	--	MLP-like protein 423 [Camellia lanceoleosa]	ML423_ARATH RecName: Full=MLP-like protein 423;	--
CSS0031576	1.0968	0.00816246	0.0322346	--	--	hypothetical protein HYC85_016161 [Camellia sinensis]	--	--
CSS0028099	1.24565	0.00825078	0.0325096	K08341 GABA(A) receptor-associated protein | (RefSeq) autophagy-related protein 8f-like (A)	ko04136: Autophagy - other	Autophagy-related protein 8f [Camellia lanceoleosa]	ATG8F_ARATH RecName: Full=Autophagy-related protein 8f; AltName: Full=Autophagy-related ubiquitin-like modifier ATG8f; Short=AtAPG8f; Short=Protein autophagy 8f; Flags: Precursor;	--
novel.5981	1.3527	0.00845597	0.0332282	--	--	--	--	--
CSS0031404	1.02439	0.00969556	0.0373643	K15190 7SK snRNA methylphosphate capping enzyme [EC:2.1.1.-] | (RefSeq) probable RNA methyltransferase At5g51130 isoform X1 (A)	--	probable RNA methyltransferase At5g51130 isoform X2 [Camellia sinensis]	BIN3D_ARATH RecName: Full=Probable RNA methyltransferase At5g51130; EC=2.1.1.-;	--
CSS0033532	1.31984	0.0122015	0.0452695	K12948 signal peptidase complex subunit 3 [EC:3.4.-.-] | (RefSeq) signal peptidase complex subunit 3B-like (A)	ko03060: Protein export	hypothetical protein HYC85_010255 [Camellia sinensis]	SPC3B_ARATH RecName: Full=Signal peptidase complex subunit 3B; AltName: Full=Microsomal signal peptidase 22 kDa subunit; Short=SPC22; Short=SPase 22 kDa subunit;	--
CSS0027825	1.1305	0.0122513	0.04541	K25900 cysteine proteinase RD21 [EC:3.4.22.-] | (RefSeq) cysteine proteinase RD21A-like (A)	--	hypothetical protein HYC85_017986 [Camellia sinensis]	SAG39_ORYSI RecName: Full=Senescence-specific cysteine protease SAG39 {ECO:0000305}; EC=3.4.22.- {ECO:0000305}; AltName: Full=Cysteine proteinase SAG39 {ECO:0000305}; AltName: Full=Protein SENESCENCE-ASSOCIATED GENE 39 {ECO:0000250|UniProtKB:Q7XWK5}; Flags: Precursor;	--

## Sheet: Table S6
Table S6 Information of DEGs in the brown module
ID	log2FC	pvalue	padj	KEGG	KEGG pathway	NR	Swissprot	TF-Family
CSS0000672	3.94095	0	0	K13082 bifunctional dihydroflavonol 4-reductase/flavanone 4-reductase [EC:1.1.1.219 1.1.1.234] | (RefSeq) dihydroflavonol 4-reductase-like (A)	ko00941: Flavonoid biosynthesis; ko01100: Metabolic pathways; ko01110: Biosynthesis of secondary metabolites	hypothetical protein HYC85_005523 [Camellia sinensis]	DFRA_GERHY RecName: Full=Dihydroflavonol 4-reductase; Short=DFR; EC=1.1.1.219 {ECO:0000250|UniProtKB:Q9XES5}; AltName: Full=Dihydrokaempferol 4-reductase; AltName: Full=Flavanone 4-reductase; Short=FNR; EC=1.1.1.234 {ECO:0000250|UniProtKB:Q9XES5};	--
CSS0002737	5.29259	0	0	K00487 trans-cinnamate 4-monooxygenase [EC:1.14.14.91] | (RefSeq) LOW QUALITY PROTEIN: trans-cinnamate 4-monooxygenase-like (A)	ko00130: Ubiquinone and other terpenoid-quinone biosynthesis; ko00940: Phenylpropanoid biosynthesis; ko00941: Flavonoid biosynthesis; ko00945: Stilbenoid, diarylheptanoid and gingerol biosynthesis; ko01100: Metabolic pathways; ko01110: Biosynthesis of secondary metabolites	Trans-cinnamate 4-monooxygenase [Camellia lanceoleosa]	TCMO_CATRO RecName: Full=Trans-cinnamate 4-monooxygenase; EC=1.14.14.91 {ECO:0000250|UniProtKB:Q04468}; AltName: Full=Cinnamic acid 4-hydroxylase; Short=C4H; Short=CA4H; AltName: Full=Cytochrome P450 73; AltName: Full=Cytochrome P450C4H;	--
CSS0003013	3.11122	0	0	K01904 4-coumarate--CoA ligase [EC:6.2.1.12] | (RefSeq) 4-coumarate--CoA ligase 2 (A)	ko00130: Ubiquinone and other terpenoid-quinone biosynthesis; ko00940: Phenylpropanoid biosynthesis; ko01100: Metabolic pathways; ko01110: Biosynthesis of secondary metabolites	4-coumarate--CoA ligase 2 [Camellia sinensis]	4CL2_SOYBN RecName: Full=4-coumarate--CoA ligase 2; Short=4CL 2; EC=6.2.1.12; AltName: Full=4-coumaroyl-CoA synthase 2; AltName: Full=Clone 4CL16;	--
CSS0003942	5.56825	0	0	--	--	dihydrofolate reductase-like isoform X1 [Camellia sinensis]	STR6_ARATH RecName: Full=Rhodanese-like domain-containing protein 6; AltName: Full=Sulfurtransferase 6; Short=AtStr6;	--
CSS0004474	7.20289	0	0	K00660 chalcone synthase [EC:2.3.1.74] | (RefSeq) chalcone synthase 1 (A)	ko00941: Flavonoid biosynthesis; ko00960: Tropane, piperidine and pyridine alkaloid biosynthesis; ko01100: Metabolic pathways; ko01110: Biosynthesis of secondary metabolites; ko04712: Circadian rhythm - plant	chalcone synthase 1 [Camellia sinensis]	CHS1_CAMSI RecName: Full=Chalcone synthase 1; EC=2.3.1.74; AltName: Full=Naringenin-chalcone synthase 1;	--
CSS0004941	5.2962	0	0	K13679 granule-bound starch synthase [EC:2.4.1.242] | (RefSeq) granule-bound starch synthase 1, chloroplastic/amyloplastic-like (A)	ko00500: Starch and sucrose metabolism; ko01100: Metabolic pathways; ko01110: Biosynthesis of secondary metabolites	granule-bound starch synthase 1, chloroplastic/amyloplastic-like [Camellia sinensis]	SSG1_MANES RecName: Full=Granule-bound starch synthase 1, chloroplastic/amyloplastic; EC=2.4.1.242; AltName: Full=Granule-bound starch synthase I; Short=GBSS-I; Flags: Precursor;	--
CSS0005927	2.79097	0	0	K08695 anthocyanidin reductase [EC:1.3.1.77] | (RefSeq) anthocyanidin reductase ((2S)-flavan-3-ol-forming) (A)	ko00941: Flavonoid biosynthesis; ko01100: Metabolic pathways; ko01110: Biosynthesis of secondary metabolites	anthocyanidin reductase ((2S)-flavan-3-ol-forming) [Camellia sinensis]	ANRPN_VITVI RecName: Full=Anthocyanidin reductase ((2S)-flavan-3-ol-forming) {ECO:0000250|UniProtKB:Q5FB34}; Short=VvANR {ECO:0000250|UniProtKB:Q5FB34}; EC=1.3.1.112 {ECO:0000250|UniProtKB:Q5FB34};	--
CSS0007714	7.32501	0	0	K00660 chalcone synthase [EC:2.3.1.74] | (RefSeq) chalcone synthase 1 (A)	ko00941: Flavonoid biosynthesis; ko00960: Tropane, piperidine and pyridine alkaloid biosynthesis; ko01100: Metabolic pathways; ko01110: Biosynthesis of secondary metabolites; ko04712: Circadian rhythm - plant	RecName: Full=Chalcone synthase 1; AltName: Full=Naringenin-chalcone synthase 1 [Camellia sinensis]	CHS1_CAMSI RecName: Full=Chalcone synthase 1; EC=2.3.1.74; AltName: Full=Naringenin-chalcone synthase 1;	--
CSS0010840	5.16794	0	0	K23490 cytochrome b5 | (RefSeq) cytochrome b5 (A)	--	cytochrome b5 [Camellia sinensis var. sinensis]	CYB5_BOROF RecName: Full=Cytochrome b5;	--
CSS0011589	1.7827	0	0	K13422 transcription factor MYC2 | (RefSeq) transcription factor MYC2-like (A)	ko04016: MAPK signaling pathway - plant; ko04075: Plant hormone signal transduction	hypothetical protein TEA_026790 [Camellia sinensis var. sinensis]	BHL42_ACTCC RecName: Full=Transcription factor BHLH42 {ECO:0000305}; AltName: Full=Basic helix-loop-helix protein 42 {ECO:0000305}; Short=AcBHLH42 {ECO:0000303|PubMed:30912865};	bHLH
CSS0013271	2.15979	0	0	--	--	hypothetical protein HYC85_019583 [Camellia sinensis]	PGR5_ARATH RecName: Full=Protein PROTON GRADIENT REGULATION 5, chloroplastic; Flags: Precursor;	--
CSS0015177	5.10926	0	0	K15283 solute carrier family 35, member E1 | (RefSeq) glucose-6-phosphate/phosphate translocator 2, chloroplastic-like (A)	--	hypothetical protein TEA_011824 [Camellia sinensis var. sinensis]	GPT2_ARATH RecName: Full=Glucose-6-phosphate/phosphate translocator 2, chloroplastic {ECO:0000303|PubMed:15722468}; Short=AtGPT2 {ECO:0000303|PubMed:15722468}; Flags: Precursor;	--
CSS0015752	1.75983	0	0	K15535 phosphoglucan, water dikinase [EC:2.7.9.5] | (RefSeq) phosphoglucan, water dikinase, chloroplastic (A)	--	phosphoglucan, water dikinase, chloroplastic [Camellia sinensis]	PWD_ARATH RecName: Full=Phosphoglucan, water dikinase, chloroplastic; EC=2.7.9.5; Flags: Precursor;	--
CSS0016177	4.69031	0	0	K00475 naringenin 3-dioxygenase [EC:1.14.11.9] | (RefSeq) naringenin,2-oxoglutarate 3-dioxygenase (A)	ko00941: Flavonoid biosynthesis; ko01100: Metabolic pathways; ko01110: Biosynthesis of secondary metabolites	naringenin,2-oxoglutarate 3-dioxygenase [Camellia sinensis]	FL3H_MALDO RecName: Full=Naringenin,2-oxoglutarate 3-dioxygenase; EC=1.14.11.9 {ECO:0000250|UniProtKB:Q7XZQ7}; AltName: Full=FHT; AltName: Full=Flavanone-3-hydroxylase; Short=F3H;	--
CSS0021474	3.77782	0	0	K10775 phenylalanine ammonia-lyase [EC:4.3.1.24] | (RefSeq) phenylalanine ammonia-lyase-like (A)	ko00360: Phenylalanine metabolism; ko00940: Phenylpropanoid biosynthesis; ko01100: Metabolic pathways; ko01110: Biosynthesis of secondary metabolites	phenylalanine ammonia-lyase [Camellia sinensis]	PALY_CAMSI RecName: Full=Phenylalanine ammonia-lyase; EC=4.3.1.24 {ECO:0000250|UniProtKB:P24481};	--
CSS0022695	2.79905	0	0	K14709 solute carrier family 39 (zinc transporter), member 1/2/3 | (RefSeq) zinc transporter 4-like (A)	--	zinc transporter 4-like [Camellia sinensis]	ZIP4_ORYSJ RecName: Full=Zinc transporter 4; AltName: Full=ZRT/IRT-like protein 4; Short=OsZIP4; Flags: Precursor;	--
CSS0023505	2.17064	0	0	--	--	FCS-Like Zinc finger 6-like [Camellia sinensis]	FLZ6_ARATH RecName: Full=FCS-Like Zinc finger 6 {ECO:0000303|PubMed:24901469};	--
CSS0023567	2.21344	0	0	K16285 RING/U-box domain-containing protein [EC:2.3.2.27] | (RefSeq) probable E3 ubiquitin-protein ligase XERICO (A)	--	probable E3 ubiquitin-protein ligase XERICO [Camellia sinensis]	XERIC_ARATH RecName: Full=Probable E3 ubiquitin-protein ligase XERICO; EC=2.3.2.27; AltName: Full=RING-type E3 ubiquitin transferase XERICO;	--
CSS0025206	3.67519	0	0	--	--	uncharacterized protein LOC114308705 [Camellia sinensis]	--	--
CSS0026865	3.39338	0	0	K00975 glucose-1-phosphate adenylyltransferase [EC:2.7.7.27] | (RefSeq) glucose-1-phosphate adenylyltransferase large subunit, chloroplastic/amyloplastic-like (A)	ko00500: Starch and sucrose metabolism; ko00520: Amino sugar and nucleotide sugar metabolism; ko01100: Metabolic pathways; ko01110: Biosynthesis of secondary metabolites; ko01250: Biosynthesis of nucleotide sugars	glucose-1-phosphate adenylyltransferase large subunit, chloroplastic/amyloplastic-like [Camellia sinensis]	GLGL1_BETVU RecName: Full=Glucose-1-phosphate adenylyltransferase large subunit, chloroplastic/amyloplastic; EC=2.7.7.27; AltName: Full=ADP-glucose pyrophosphorylase; AltName: Full=ADP-glucose synthase; AltName: Full=AGPase S; AltName: Full=Alpha-D-glucose-1-phosphate adenyl transferase; Flags: Precursor;	--
CSS0029120	1.96577	0	0	K17961 trimethyltridecatetraene/dimethylnonatriene synthase [EC:1.14.14.58 1.14.14.59] | (RefSeq) xanthotoxin 5-hydroxylase CYP82C4-like isoform X1 (A)	ko00904: Diterpenoid biosynthesis; ko01110: Biosynthesis of secondary metabolites	xanthotoxin 5-hydroxylase CYP82C4-like isoform X1 [Camellia sinensis]	C82C4_ARATH RecName: Full=Xanthotoxin 5-hydroxylase CYP82C4 {ECO:0000305|PubMed:18291319}; Short=8-methoxypsoralen 5-hydroxylase CYP82C4 {ECO:0000303|PubMed:18291319}; EC=1.14.14.- {ECO:0000269|PubMed:18291319}; AltName: Full=Cytochrome P450 82C4 {ECO:0000303|PubMed:21315474}; AltName: Full=Fraxetin 5-hydroxylase CYP82C4 {ECO:0000305|PubMed:29581584}; EC=1.14.14.164 {ECO:0000269|PubMed:29581584};	--
CSS0029155	2.05721	0	0	K09753 cinnamoyl-CoA reductase [EC:1.2.1.44] | (RefSeq) LOW QUALITY PROTEIN: cinnamoyl-CoA reductase 1-like (A)	ko00940: Phenylpropanoid biosynthesis; ko01100: Metabolic pathways; ko01110: Biosynthesis of secondary metabolites	cinnamoyl-CoA reductase-like SNL6 [Camellia sinensis]	CCR1_PETHY RecName: Full=Cinnamoyl-CoA reductase 1 {ECO:0000303|PubMed:24985707, ECO:0000303|PubMed:25217505}; Short=PhCCR1 {ECO:0000303|PubMed:24985707, ECO:0000303|PubMed:25217505}; EC=1.2.1.44 {ECO:0000250|UniProtKB:Q9S9N9}; AltName: Full=Coniferylaldehyde synthase {ECO:0000305}; EC=1.2.1.- {ECO:0000269|PubMed:24985707, ECO:0000269|PubMed:25217505};	--
CSS0030330	3.06394	0	0	K01610 phosphoenolpyruvate carboxykinase (ATP) [EC:4.1.1.49] | (RefSeq) phosphoenolpyruvate carboxykinase (ATP)-like (A)	ko00010: Glycolysis / Gluconeogenesis; ko00020: Citrate cycle (TCA cycle); ko00620: Pyruvate metabolism; ko00710: Carbon fixation in photosynthetic organisms; ko01100: Metabolic pathways; ko01110: Biosynthesis of secondary metabolites; ko01200: Carbon metabolism	hypothetical protein HYC85_002212 [Camellia sinensis]	PCKA1_ARATH RecName: Full=Phosphoenolpyruvate carboxykinase (ATP) 1 {ECO:0000303|PubMed:17283014}; Short=AtPCK1 {ECO:0000303|PubMed:19807880}; Short=PEP carboxykinase 1 {ECO:0000303|PubMed:17283014}; Short=PEPCK 1 {ECO:0000303|PubMed:17283014}; EC=4.1.1.49 {ECO:0000269|PubMed:19807880};	--
CSS0030597	6.89395	0	0	K00660 chalcone synthase [EC:2.3.1.74] | (RefSeq) chalcone synthase 2 (A)	ko00941: Flavonoid biosynthesis; ko00960: Tropane, piperidine and pyridine alkaloid biosynthesis; ko01100: Metabolic pathways; ko01110: Biosynthesis of secondary metabolites; ko04712: Circadian rhythm - plant	chalcone synthase 2 [Camellia sinensis]	CHS2_CAMSI RecName: Full=Chalcone synthase 2; EC=2.3.1.74; AltName: Full=Naringenin-chalcone synthase 2;	--
CSS0033075	4.82688	0	0	K05278 flavonol synthase [EC:1.14.20.6] | (RefSeq) flavonol synthase/flavanone 3-hydroxylase-like (A)	ko00941: Flavonoid biosynthesis; ko01100: Metabolic pathways; ko01110: Biosynthesis of secondary metabolites	flavonol synthase/flavanone 3-hydroxylase-like [Camellia sinensis]	FLS_CITUN RecName: Full=Flavonol synthase/flavanone 3-hydroxylase; EC=1.14.11.9 {ECO:0000250|UniProtKB:Q7XZQ6}; EC=1.14.20.6 {ECO:0000250|UniProtKB:Q7XZQ6}; AltName: Full=CitFLS; Short=FLS;	--
CSS0034802	2.10869	0	0	K10775 phenylalanine ammonia-lyase [EC:4.3.1.24] | (RefSeq) phenylalanine ammonia-lyase G1 (A)	ko00360: Phenylalanine metabolism; ko00940: Phenylpropanoid biosynthesis; ko01100: Metabolic pathways; ko01110: Biosynthesis of secondary metabolites	phenylalanine ammonia-lyase G1 [Camellia sinensis]	PALY_CAMSI RecName: Full=Phenylalanine ammonia-lyase; EC=4.3.1.24 {ECO:0000250|UniProtKB:P24481};	--
CSS0035419	3.52642	0	0	K00975 glucose-1-phosphate adenylyltransferase [EC:2.7.7.27] | (RefSeq) glucose-1-phosphate adenylyltransferase large subunit 1-like (A)	ko00500: Starch and sucrose metabolism; ko00520: Amino sugar and nucleotide sugar metabolism; ko01100: Metabolic pathways; ko01110: Biosynthesis of secondary metabolites; ko01250: Biosynthesis of nucleotide sugars	hypothetical protein HYC85_007704 [Camellia sinensis]	GLGL1_SOLTU RecName: Full=Glucose-1-phosphate adenylyltransferase large subunit 1; EC=2.7.7.27; AltName: Full=ADP-glucose pyrophosphorylase; AltName: Full=ADP-glucose synthase; AltName: Full=AGPase S; AltName: Full=Alpha-D-glucose-1-phosphate adenyl transferase; Flags: Fragment;	--
CSS0039330	2.04494	0	0	K15535 phosphoglucan, water dikinase [EC:2.7.9.5] | (RefSeq) phosphoglucan, water dikinase, chloroplastic (A)	--	phosphoglucan, water dikinase, chloroplastic [Camellia sinensis]	PWD_ARATH RecName: Full=Phosphoglucan, water dikinase, chloroplastic; EC=2.7.9.5; Flags: Precursor;	--
CSS0039935	3.20486	0	0	--	--	Zinc finger protein CO3 [Camellia lanceoleosa]	CO3_ORYSJ RecName: Full=Zinc finger protein CO3 {ECO:0000305}; AltName: Full=Protein CONSTANS-like CO3; Short=OsCO3 {ECO:0000303|PubMed:18449564};	Others
CSS0040862	4.86273	0	0	K13691 pathogen-inducible salicylic acid glucosyltransferase [EC:2.4.1.-] | (RefSeq) UDP-glycosyltransferase 74F2-like (A)	--	7-deoxyloganetin glucosyltransferase-like [Camellia sinensis]	UGT2_GARJA RecName: Full=7-deoxyloganetin glucosyltransferase; EC=2.4.1.324; AltName: Full=Genipin glucosyltransferase; AltName: Full=UDP-glucose glucosyltransferase 2; Short=GjUGT2; AltName: Full=UDP-glycosyltransferase 85A24;	--
CSS0041307	3.42783	0	0	--	--	metallothionein-like protein 1 [Camellia sinensis]	MT1_ERYGU RecName: Full=Metallothionein-like protein 1; Short=MT-1;	--
CSS0041448	7.0718	0	0	K10775 phenylalanine ammonia-lyase [EC:4.3.1.24] | (RefSeq) phenylalanine ammonia-lyase-like (A)	ko00360: Phenylalanine metabolism; ko00940: Phenylpropanoid biosynthesis; ko01100: Metabolic pathways; ko01110: Biosynthesis of secondary metabolites	phenylalanine ammonia-lyase-like [Camellia sinensis]	PALY_CAMSI RecName: Full=Phenylalanine ammonia-lyase; EC=4.3.1.24 {ECO:0000250|UniProtKB:P24481};	--
CSS0046529	5.59218	0	0	K05278 flavonol synthase [EC:1.14.20.6] | (RefSeq) flavonol synthase/flavanone 3-hydroxylase-like (A)	ko00941: Flavonoid biosynthesis; ko01100: Metabolic pathways; ko01110: Biosynthesis of secondary metabolites	flavonol synthase [Camellia sinensis]	FLS_CITUN RecName: Full=Flavonol synthase/flavanone 3-hydroxylase; EC=1.14.11.9 {ECO:0000250|UniProtKB:Q7XZQ6}; EC=1.14.20.6 {ECO:0000250|UniProtKB:Q7XZQ6}; AltName: Full=CitFLS; Short=FLS;	--
CSS0048019	2.58436	0	0	K21568 pinoresinol/lariciresinol reductase [EC:1.23.1.1 1.23.1.2 1.23.1.3 1.23.1.4] | (RefSeq) isoflavone reductase homolog (A)	ko00999: Biosynthesis of various plant secondary metabolites; ko01100: Metabolic pathways; ko01110: Biosynthesis of secondary metabolites	isoflavone reductase homolog [Camellia sinensis]	IFRH_LUPAL RecName: Full=Isoflavone reductase homolog; EC=1.3.1.-;	--
CSS0048281	5.84416	0	0	K10775 phenylalanine ammonia-lyase [EC:4.3.1.24] | (RefSeq) phenylalanine ammonia-lyase-like (A)	ko00360: Phenylalanine metabolism; ko00940: Phenylpropanoid biosynthesis; ko01100: Metabolic pathways; ko01110: Biosynthesis of secondary metabolites	phenylalanine ammonia-lyase-like [Camellia sinensis]	PALY_CAMSI RecName: Full=Phenylalanine ammonia-lyase; EC=4.3.1.24 {ECO:0000250|UniProtKB:P24481};	--
novel.6508	2.42072	0	0	--	--	metallothionein-like protein type 2 [Camellia sinensis]	MT2_ACTDE RecName: Full=Metallothionein-like protein type 2;	--
novel.9968	7.2129	0	0	--	--	uncharacterized protein LOC114257863 isoform X2 [Camellia sinensis]	--	--
CSS0011421	1.93505	5.92025e-304	2.5032e-301	--	--	non-specific lipid-transfer protein 1-like [Camellia sinensis]	NLTP_LACSA RecName: Full=Non-specific lipid-transfer protein Lac s 1 {ECO:0000303|PubMed:12757453, ECO:0000303|PubMed:17349693}; Short=nsLTP Lac s 1 {ECO:0000303|PubMed:12757453, ECO:0000303|PubMed:17349693}; AltName: Allergen=Lac s 1 {ECO:0000303|PubMed:12757453, ECO:0000303|PubMed:17349693}; Flags: Precursor;	--
CSS0049206	2.42182	2.72224e-297	1.13525e-294	K07375 tubulin beta | (RefSeq) tubulin beta-5 chain (A)	ko04145: Phagosome; ko04814: Motor proteins	tubulin beta-5 chain [Camellia sinensis]	TBB4_ORYSJ RecName: Full=Tubulin beta-4 chain; AltName: Full=Beta-4-tubulin;	--
CSS0010687	9.12646	1.20449e-279	4.52693e-277	K05277 anthocyanidin synthase [EC:1.14.20.4] | (RefSeq) leucoanthocyanidin dioxygenase-like (A)	ko00941: Flavonoid biosynthesis; ko01100: Metabolic pathways; ko01110: Biosynthesis of secondary metabolites	hypothetical protein HYC85_026631 [Camellia sinensis]	LDOX_ACTCC RecName: Full=Anthocyanin synthase {ECO:0000303|PubMed:30912865}; Short=AcANS {ECO:0000303|PubMed:30912865}; EC=1.14.20.4 {ECO:0000269|PubMed:30912865}; AltName: Full=Leucoanthocyanidin dioxygenase {ECO:0000303|PubMed:25143057}; Short=AcLDOX {ECO:0000303|PubMed:25143057}; Short=Leucocyanidin oxygenase {ECO:0000305};	--
CSS0005240	2.95149	2.40265e-256	8.12708e-254	K22133 oxalate---CoA ligase [EC:6.2.1.8] | (RefSeq) LOW QUALITY PROTEIN: oxalate--CoA ligase (A)	ko00630: Glyoxylate and dicarboxylate metabolism; ko01100: Metabolic pathways	probable acyl-activating enzyme 18, peroxisomal isoform X3 [Camellia sinensis]	CCL12_HUMLU RecName: Full=Probable CoA ligase CCL12 {ECO:0000305|PubMed:23300257}; Short=HlCCL12 {ECO:0000303|PubMed:23300257}; EC=6.2.1.- {ECO:0000305|PubMed:23300257};	--
CSS0023613	2.31089	8.16988e-254	2.73314e-251	K00876 uridine kinase [EC:2.7.1.48] | (RefSeq) uridine kinase-like protein 3 (A)	ko00240: Pyrimidine metabolism; ko01100: Metabolic pathways; ko01232: Nucleotide metabolism	uridine kinase-like protein 3 [Camellia sinensis]	UKL3_ARATH RecName: Full=Uridine kinase-like protein 3; Includes: RecName: Full=Uridine kinase; Short=UK; EC=2.7.1.48; Includes: RecName: Full=Putative uracil phosphoribosyltransferase; Short=UPRTase; EC=2.4.2.9; AltName: Full=UMP pyrophosphorylase;	--
CSS0002506	1.75641	1.18284e-248	3.83077e-246	K00487 trans-cinnamate 4-monooxygenase [EC:1.14.14.91] | (RefSeq) trans-cinnamate 4-monooxygenase (A)	ko00130: Ubiquinone and other terpenoid-quinone biosynthesis; ko00940: Phenylpropanoid biosynthesis; ko00941: Flavonoid biosynthesis; ko00945: Stilbenoid, diarylheptanoid and gingerol biosynthesis; ko01100: Metabolic pathways; ko01110: Biosynthesis of secondary metabolites	trans-cinnamate 4-monooxygenase [Camellia sinensis]	TCMO_POPKI RecName: Full=Trans-cinnamate 4-monooxygenase; EC=1.14.14.91 {ECO:0000250|UniProtKB:Q04468}; AltName: Full=Cinnamic acid 4-hydroxylase; Short=C4H; Short=CA4H; AltName: Full=Cytochrome P450 73; AltName: Full=Cytochrome P450C4H;	--
CSS0026811	1.68824	1.8406e-237	5.44013e-235	--	--	FCS-Like Zinc finger 2-like [Camellia sinensis]	FLZ2_ARATH RecName: Full=FCS-Like Zinc finger 2 {ECO:0000303|PubMed:24901469};	--
CSS0046135	1.52982	1.60204e-230	4.51583e-228	K16055 trehalose 6-phosphate synthase/phosphatase [EC:2.4.1.15 3.1.3.12] | (RefSeq) LOW QUALITY PROTEIN: alpha,alpha-trehalose-phosphate synthase [UDP-forming] 5-like (A)	ko00500: Starch and sucrose metabolism; ko01100: Metabolic pathways; ko01110: Biosynthesis of secondary metabolites	Alpha,alpha-trehalose-phosphate synthase [UDP-forming]	TPS5_ARATH RecName: Full=Alpha,alpha-trehalose-phosphate synthase [UDP-forming] 5; EC=2.4.1.15; AltName: Full=Trehalose-6-phosphate synthase 5; Short=AtTPS5;	--
CSS0033195	3.97714	1.89788e-230	5.30065e-228	K08695 anthocyanidin reductase [EC:1.3.1.77] | (RefSeq) anthocyanidin reductase ((2S)-flavan-3-ol-forming)-like (A)	ko00941: Flavonoid biosynthesis; ko01100: Metabolic pathways; ko01110: Biosynthesis of secondary metabolites	anthocyanidin reductase ((2S)-flavan-3-ol-forming)-like [Camellia sinensis]	ANRPN_VITVI RecName: Full=Anthocyanidin reductase ((2S)-flavan-3-ol-forming) {ECO:0000250|UniProtKB:Q5FB34}; Short=VvANR {ECO:0000250|UniProtKB:Q5FB34}; EC=1.3.1.112 {ECO:0000250|UniProtKB:Q5FB34};	--
CSS0007362	1.82942	7.96908e-228	2.14693e-225	K00688 glycogen phosphorylase [EC:2.4.1.1] | (RefSeq) alpha-1,4 glucan phosphorylase L-2 isozyme, chloroplastic/amyloplastic-like isoform X1 (A)	ko00500: Starch and sucrose metabolism; ko01100: Metabolic pathways; ko01110: Biosynthesis of secondary metabolites	alpha-1,4 glucan phosphorylase L-2 isozyme, chloroplastic/amyloplastic-like isoform X1 [Camellia sinensis]	PHSL2_SOLTU RecName: Full=Alpha-1,4 glucan phosphorylase L-2 isozyme, chloroplastic/amyloplastic; EC=2.4.1.1; AltName: Full=Starch phosphorylase L-2; Flags: Precursor;	--
CSS0021578	1.31331	4.10864e-221	1.08765e-218	--	--	hypothetical protein TEA_020107 [Camellia sinensis var. sinensis]	--	--
CSS0041711	1.40606	1.80124e-220	4.72717e-218	K26552 MFS transporter, POT/PTR family, nitrate/chloride/glucosinolate transporter | (RefSeq) protein NRT1/ PTR FAMILY 2.13 (A)	--	protein NRT1/ PTR FAMILY 2.13 [Camellia sinensis]	PTR21_ARATH RecName: Full=Protein NRT1/ PTR FAMILY 2.13; Short=AtNPF2.13; AltName: Full=Nitrate transporter 1.7;	--
novel.7580	2.58718	5.76154e-212	1.49913e-209	--	--	cell number regulator 10-like [Camellia sinensis]	CNR10_MAIZE RecName: Full=Cell number regulator 10; AltName: Full=ZmCNR10;	--
novel.11861	4.55822	4.53902e-197	1.06293e-194	K01859 chalcone isomerase [EC:5.5.1.6] | (RefSeq) probable chalcone--flavonone isomerase 3 (A)	ko00941: Flavonoid biosynthesis; ko01100: Metabolic pathways; ko01110: Biosynthesis of secondary metabolites	probable chalcone--flavonone isomerase 3 [Camellia sinensis]	CHIL2_HUMLU RecName: Full=Chalcone isomerase-like protein 2 {ECO:0000303|PubMed:29760092}; Short=HlCHIL2 {ECO:0000303|PubMed:29760092}; EC=5.5.1.6 {ECO:0000250|UniProtKB:Q8VZW3};	--
CSS0045944	1.90159	7.80634e-185	1.7097e-182	K00021 hydroxymethylglutaryl-CoA reductase (NADPH) [EC:1.1.1.34] | (RefSeq) 3-hydroxy-3-methylglutaryl-coenzyme A reductase 1-like (A)	ko00900: Terpenoid backbone biosynthesis; ko01100: Metabolic pathways; ko01110: Biosynthesis of secondary metabolites	3-hydroxy-3-methylglutaryl-coenzyme A reductase 1-like [Camellia sinensis]	HMR2B_PANGI RecName: Full=3-hydroxy-3-methylglutaryl coenzyme A reductase 2-B {ECO:0000305|Ref.1}; Short=HMG-CoA reductase 2 {ECO:0000303|Ref.1}; Short=Hydroxymethylglutaryl-CoA reductase {ECO:0000255|PROSITE-ProRule:PRU10003}; Short=PgHMGR2 {ECO:0000303|PubMed:29509695, ECO:0000303|Ref.1}; EC=1.1.1.34 {ECO:0000255|PROSITE-ProRule:PRU10003};	--
CSS0048905	4.91183	2.73715e-176	5.63021e-174	K05280 flavonoid 3'-monooxygenase [EC:1.14.14.82] | (RefSeq) flavonoid 3'-monooxygenase (A)	ko00941: Flavonoid biosynthesis; ko00944: Flavone and flavonol biosynthesis; ko01100: Metabolic pathways; ko01110: Biosynthesis of secondary metabolites	flavonoid 3'-monooxygenase [Camellia sinensis]	F3PH_PETHY RecName: Full=Flavonoid 3'-monooxygenase; EC=1.14.14.82; AltName: Full=Cytochrome P450 75B2; AltName: Full=Flavonoid 3'-hydroxylase;	--
CSS0041648	2.09009	1.10756e-172	2.20376e-170	K00511 squalene monooxygenase [EC:1.14.14.17] | (RefSeq) squalene epoxidase 3-like (A)	ko00100: Steroid biosynthesis; ko00909: Sesquiterpenoid and triterpenoid biosynthesis; ko01100: Metabolic pathways; ko01110: Biosynthesis of secondary metabolites	squalene epoxidase 3-like [Camellia sinensis]	SQE1_PANGI RecName: Full=Squalene monooxygenase SE1 {ECO:0000303|Ref.1}; EC=1.14.14.17 {ECO:0000250|UniProtKB:Q9SM02}; AltName: Full=Squalene epoxidase 1 {ECO:0000303|PubMed:19857882, ECO:0000303|PubMed:29509695, ECO:0000303|Ref.1, ECO:0000303|Ref.2}; Short=PgSQE1 {ECO:0000303|PubMed:19857882, ECO:0000303|PubMed:29509695}; Short=SE {ECO:0000303|Ref.1, ECO:0000303|Ref.2}; Short=SE1 {ECO:0000303|Pu…	--
CSS0019760	2.19044	4.26232e-172	8.37146e-170	K14498 serine/threonine-protein kinase SRK2 [EC:2.7.11.1] | (RefSeq) serine/threonine-protein kinase SAPK1-like isoform X1 (A)	ko04016: MAPK signaling pathway - plant; ko04075: Plant hormone signal transduction	serine/threonine-protein kinase SAPK1-like isoform X2 [Camellia sinensis]	SAPK2_ORYSI RecName: Full=Serine/threonine-protein kinase SAPK2; EC=2.7.11.1; AltName: Full=Osmotic stress/abscisic acid-activated protein kinase 2;	--
CSS0041825	1.71846	7.56902e-172	1.46767e-169	K24140 glutaredoxin-dependent peroxiredoxin [EC:1.11.1.25] | (RefSeq) peroxiredoxin-2B-like isoform X1 (A)	--	hypothetical protein TEA_000475 [Camellia sinensis var. sinensis]	XYN5_ARATH RecName: Full=Endo-1,4-beta-xylanase 5 {ECO:0000303|PubMed:12154138}; Short=AtXyn5 {ECO:0000303|PubMed:12154138}; Short=Xylan endohydrolase 5 {ECO:0000303|PubMed:12154138}; Short=Xylanase 5 {ECO:0000303|PubMed:12154138}; EC=3.2.1.8 {ECO:0000255|PROSITE-ProRule:PRU01096}; Flags: Precursor;	--
CSS0028669	6.12331	1.30431e-169	2.46628e-167	K00799 glutathione S-transferase [EC:2.5.1.18] | (RefSeq) glutathione S-transferase U18-like (A)	ko00480: Glutathione metabolism; ko01100: Metabolic pathways	hypothetical protein HYC85_023282 [Camellia sinensis]	GSTUH_ARATH RecName: Full=Glutathione S-transferase U17; Short=AtGSTU17; EC=2.5.1.18; AltName: Full=GST class-tau member 17; AltName: Full=Glutathione S-transferase 30; AltName: Full=Protein EARLY RESPONSIVE TO DEHYDRATION 9;	--
CSS0008952	1.31809	8.90072e-165	1.61289e-162	--	--	uncharacterized protein LOC114260969 [Camellia sinensis]	--	--
CSS0005588	2.56103	8.34102e-164	1.49368e-161	K05605 3-hydroxyisobutyryl-CoA hydrolase [EC:3.1.2.4] | (RefSeq) 3-hydroxyisobutyryl-CoA hydrolase-like protein 5 isoform X1 (A)	ko00280: Valine, leucine and isoleucine degradation; ko00410: beta-Alanine metabolism; ko00640: Propanoate metabolism; ko01100: Metabolic pathways; ko01200: Carbon metabolism	3-hydroxyisobutyryl-CoA hydrolase-like protein 5 isoform X3 [Camellia sinensis]	HIBC8_ARATH RecName: Full=3-hydroxyisobutyryl-CoA hydrolase-like protein 5; EC=3.1.2.-;	--
novel.7575	1.96457	8.4483e-163	1.48666e-160	--	--	hypothetical protein HYC85_015813 [Camellia sinensis]	KIRO_ACTDE RecName: Full=Kirola {ECO:0000303|PubMed:21309790}; AltName: Allergen=Act d 11 {ECO:0000303|PubMed:21309790};	--
CSS0046378	4.25663	7.83363e-162	1.37057e-159	K09422 transcription factor MYB, plant | (RefSeq) transcription factor MYB90-like (A)	--	transcription factor MYB75-like [Camellia sinensis]	MYB1_ACTCC RecName: Full=Transcription factor MYB1 {ECO:0000305}; AltName: Full=Myb-related protein 1 {ECO:0000305};	MYB
CSS0032646	1.58809	3.76841e-153	6.23487e-151	K10999 cellulose synthase A [EC:2.4.1.12] | (RefSeq) cellulose synthase A catalytic subunit 7 [UDP-forming] (A)	--	cellulose synthase-like protein G3 isoform X1 [Camellia sinensis]	CSLG3_ARATH RecName: Full=Cellulose synthase-like protein G3; Short=AtCslG3; EC=2.4.1.-;	--
CSS0027783	1.89366	5.66473e-148	9.02886e-146	K00469 inositol oxygenase [EC:1.13.99.1] | (RefSeq) inositol oxygenase 1-like (A)	ko00053: Ascorbate and aldarate metabolism; ko00562: Inositol phosphate metabolism; ko01100: Metabolic pathways; ko01250: Biosynthesis of nucleotide sugars	inositol oxygenase 1-like [Camellia sinensis]	MIOX1_ARATH RecName: Full=Inositol oxygenase 1 {ECO:0000303|PubMed:15660207}; EC=1.13.99.1 {ECO:0000250|UniProtKB:Q8H1S0, ECO:0000305|PubMed:15660207}; AltName: Full=Myo-inositol oxygenase 1 {ECO:0000303|PubMed:15660207}; Short=AtMIOX1 {ECO:0000303|PubMed:15660207}; Short=MI oxygenase 1;	--
CSS0014335	1.70906	1.70872e-146	2.69527e-144	K01835 phosphoglucomutase [EC:5.4.2.2] | (RefSeq) phosphoglucomutase, cytoplasmic (A)	ko00010: Glycolysis / Gluconeogenesis; ko00030: Pentose phosphate pathway; ko00052: Galactose metabolism; ko00230: Purine metabolism; ko00500: Starch and sucrose metabolism; ko00520: Amino sugar and nucleotide sugar metabolism; ko01100: Metabolic pathways; ko01110: Biosynthesis of secondary metabolites; ko01250: Biosynthesis of nucleotide sugars	phosphoglucomutase, cytoplasmic [Camellia sinensis]	PGMC_POPTN RecName: Full=Phosphoglucomutase, cytoplasmic; Short=PGM; EC=5.4.2.2; AltName: Full=Glucose phosphomutase;	--
CSS0016936	3.22383	2.48769e-145	3.88373e-143	--	--	Protein NUCLEAR FUSION DEFECTIVE 4 [Camellia lanceoleosa]	NFD4_ARATH RecName: Full=Protein NUCLEAR FUSION DEFECTIVE 4 {ECO:0000303|PubMed:16698901};	--
CSS0012838	1.5131	1.26892e-144	1.9709e-142	K09286 EREBP-like factor | (RefSeq) ethylene-responsive transcription factor RAP2-3 (A)	--	ethylene-responsive transcription factor RAP2-3 [Camellia sinensis]	RAP23_ARATH RecName: Full=Ethylene-responsive transcription factor RAP2-3; AltName: Full=Cadmium-induced protein AS30; AltName: Full=Ethylene response factor 72; Short=ERF72; AltName: Full=Ethylene-responsive element binding protein; Short=AtEBP; AltName: Full=Protein RELATED TO APETALA2 3; Short=Related to AP2 3;	AP2/ERF-ERF
CSS0015300	2.9895	2.45751e-141	3.74069e-139	K09422 transcription factor MYB, plant | (RefSeq) transcription factor AS1-like (A)	--	transcription factor AS1-like [Camellia sinensis]	AS1_ARATH RecName: Full=Transcription factor AS1 {ECO:0000303|PubMed:11140682}; AltName: Full=Myb-related protein 91 {ECO:0000303|PubMed:9839469}; Short=AtMYB91 {ECO:0000303|PubMed:9839469}; AltName: Full=Protein ASYMMETRIC LEAVES 1 {ECO:0000303|PubMed:11140682}; AltName: Full=Protein PHANTASTICA {ECO:0000303|PubMed:10102816}; Short=AtPHAN {ECO:0000303|PubMed:10102816};	MYB
CSS0031118	3.57173	1.36505e-139	2.05724e-137	K17098 annexin D | (RefSeq) annexin D1-like (A)	--	annexin D1-like [Camellia sinensis]	ANXD7_ARATH RecName: Full=Annexin D7; AltName: Full=AnnAt7;	--
CSS0048861	5.85116	2.04284e-138	3.01894e-136	K24028 salicylic acid 3-hydroxylase [EC:1.14.11.-] | (RefSeq) protein DOWNY MILDEW RESISTANCE 6-like (A)	--	probable 2-oxoglutarate-dependent dioxygenase AOP1 [Camellia sinensis]	AOP1V_ARATH RecName: Full=Probable 2-oxoglutarate-dependent dioxygenase AOP1; EC=1.14.11.-; Flags: Fragment;	--
CSS0001172	5.85974	5.20325e-138	7.65229e-136	K01188 beta-glucosidase [EC:3.2.1.21] | (RefSeq) beta-glucosidase 6-like isoform X1 (A)	ko00460: Cyanoamino acid metabolism; ko00500: Starch and sucrose metabolism; ko00999: Biosynthesis of various plant secondary metabolites; ko01100: Metabolic pathways; ko01110: Biosynthesis of secondary metabolites	beta-glucosidase 6-like isoform X1 [Camellia sinensis]	BGL06_ORYSJ RecName: Full=Beta-glucosidase 6 {ECO:0000305}; Short=Os3bglu6 {ECO:0000303|PubMed:17196101}; EC=3.2.1.21 {ECO:0000269|PubMed:19587102}; Flags: Precursor;	--
CSS0040162	3.47255	4.06375e-135	5.91927e-133	K04498 E1A/CREB-binding protein [EC:2.3.1.48] | (RefSeq) histone acetyltransferase HAC1-like isoform X1 (A)	ko03083: Polycomb repressive complex; ko03250: Viral life cycle - HIV-1	hypothetical protein HYC85_002310 [Camellia sinensis]	BT4_ARATH RecName: Full=BTB/POZ and TAZ domain-containing protein 4; AltName: Full=BTB and TAZ domain protein 4;	TAZ
CSS0014540	1.37401	7.42196e-134	1.06579e-131	K07198 5'-AMP-activated protein kinase, catalytic alpha subunit [EC:2.7.11.11] | (RefSeq) CBL-interacting protein kinase 5-like (A)	--	hypothetical protein HYC85_017981 [Camellia sinensis]	CIPKC_ARATH RecName: Full=CBL-interacting serine/threonine-protein kinase 12; EC=2.7.11.1; AltName: Full=SNF1-related kinase 3.9; AltName: Full=SOS2-like protein kinase PKS8;	--
novel.4661	1.85416	4.83776e-130	6.75578e-128	--	--	hypothetical protein LOK49_Contig152G00007 [Camellia lanceoleosa]	--	--
CSS0030176	4.99871	6.279e-125	8.49563e-123	K05280 flavonoid 3'-monooxygenase [EC:1.14.14.82] | (RefSeq) flavonoid 3'-monooxygenase (A)	ko00941: Flavonoid biosynthesis; ko00944: Flavone and flavonol biosynthesis; ko01100: Metabolic pathways; ko01110: Biosynthesis of secondary metabolites	flavonoid 3'-monooxygenase [Camellia sinensis]	F3PH_PETHY RecName: Full=Flavonoid 3'-monooxygenase; EC=1.14.14.82; AltName: Full=Cytochrome P450 75B2; AltName: Full=Flavonoid 3'-hydroxylase;	--
CSS0042242	1.10383	1.72328e-124	2.2909e-122	--	--	LOW QUALITY PROTEIN: transcription factor MYB1R1 [Camellia sinensis]	MY1R1_SOLTU RecName: Full=Transcription factor MYB1R1; AltName: Full=Myb-related protein R1 {ECO:0000303|PubMed:21030505}; Short=StMYB1R-1 {ECO:0000303|PubMed:21030505};	MYB-related
CSS0009497	1.9151	2.01787e-124	2.67087e-122	--	--	uncharacterized protein LOC114257741 [Camellia sinensis]	--	--
CSS0044301	4.42307	3.34436e-123	4.36963e-121	--	--	GDSL esterase/lipase 1-like [Camellia sinensis]	GLIP1_ARATH RecName: Full=GDSL esterase/lipase 1 {ECO:0000303|PubMed:16126835}; EC=3.1.1.- {ECO:0000305}; AltName: Full=Extracellular lipase 1; Flags: Precursor;	--
CSS0009924	1.93087	1.87224e-122	2.42539e-120	K01626 3-deoxy-7-phosphoheptulonate synthase [EC:2.5.1.54] | (RefSeq) phospho-2-dehydro-3-deoxyheptonate aldolase 1, chloroplastic-like (A)	ko00400: Phenylalanine, tyrosine and tryptophan biosynthesis; ko01100: Metabolic pathways; ko01110: Biosynthesis of secondary metabolites; ko01230: Biosynthesis of amino acids	phospho-2-dehydro-3-deoxyheptonate aldolase 1, chloroplastic-like [Camellia sinensis]	AROF_TOBAC RecName: Full=Phospho-2-dehydro-3-deoxyheptonate aldolase 1, chloroplastic; EC=2.5.1.54; AltName: Full=3-deoxy-D-arabino-heptulosonate 7-phosphate synthase 1; AltName: Full=DAHP synthase 1; AltName: Full=Phospho-2-keto-3-deoxyheptonate aldolase 1; Flags: Precursor;	--
CSS0038366	4.85435	2.3864e-122	3.07836e-120	K13422 transcription factor MYC2 | (RefSeq) transcription factor MYC2-like (A)	ko04016: MAPK signaling pathway - plant; ko04075: Plant hormone signal transduction	transcription factor bHLH18-like isoform X1 [Camellia sinensis]	BH025_ARATH RecName: Full=Transcription factor bHLH25; AltName: Full=Basic helix-loop-helix protein 25; Short=AtbHLH25; Short=bHLH 25; AltName: Full=Transcription factor EN 29; AltName: Full=bHLH transcription factor bHLH025;	bHLH
CSS0016246	2.52595	2.87728e-122	3.69591e-120	K01904 4-coumarate--CoA ligase [EC:6.2.1.12] | (RefSeq) 4-coumarate--CoA ligase 2-like (A)	ko00130: Ubiquinone and other terpenoid-quinone biosynthesis; ko00940: Phenylpropanoid biosynthesis; ko01100: Metabolic pathways; ko01110: Biosynthesis of secondary metabolites	4-coumarate--CoA ligase 2-like [Camellia sinensis]	4CL2_TOBAC RecName: Full=4-coumarate--CoA ligase 2; Short=4CL 2; EC=6.2.1.12; AltName: Full=4-coumaroyl-CoA synthase 2;	--
CSS0050436	2.24929	2.00901e-119	2.53777e-117	K01859 chalcone isomerase [EC:5.5.1.6] | (RefSeq) chalcone--flavonone isomerase (A)	ko00941: Flavonoid biosynthesis; ko01100: Metabolic pathways; ko01110: Biosynthesis of secondary metabolites	chalcone isomerase [Camellia sinensis]	CFI_CAMSI RecName: Full=Chalcone--flavanone isomerase; Short=Chalcone isomerase; EC=5.5.1.6;	--
CSS0048506	1.86936	3.61205e-115	4.36356e-113	--	--	protein STRICTOSIDINE SYNTHASE-LIKE 3-like [Camellia sinensis]	SSL3_ARATH RecName: Full=Protein STRICTOSIDINE SYNTHASE-LIKE 3 {ECO:0000303|PubMed:10777701}; Short=AtSSL3 {ECO:0000303|PubMed:10777701}; AltName: Full=Strictosidine synthase 9 {ECO:0000303|PubMed:19121120}; Short=AtSS9 {ECO:0000303|PubMed:19121120}; Flags: Precursor;	--
CSS0035067	4.35902	1.15333e-114	1.37689e-112	K25898 CO(2)-response secreted protease | (RefSeq) CO(2)-response secreted protease-like (A)	--	subtilisin-like protease SBT2.2 [Camellia sinensis]	SBT22_ARATH RecName: Full=Subtilisin-like protease SBT2.2 {ECO:0000303|PubMed:16193095}; EC=3.4.21.- {ECO:0000255|PROSITE-ProRule:PRU10082}; AltName: Full=Subtilase subfamily 2 member 2 {ECO:0000303|PubMed:16193095}; Short=AtSBT2.2 {ECO:0000303|PubMed:16193095}; Flags: Precursor;	--
CSS0034442	2.93843	1.41401e-114	1.67497e-112	K26562 MFS transporter, POT/PTR family, peptide/nitrate/nicotianamine transporter | (RefSeq) uncharacterized protein LOC114308009 isoform X1 (A)	--	F-box protein [Camellia lanceoleosa]	FB135_ARATH RecName: Full=F-box protein At3g07870;	--
novel.4660	3.53354	1.26892e-110	1.46881e-108	--	--	hypothetical protein LOK49_LG04G02941 [Camellia lanceoleosa]	--	--
novel.595	4.56208	8.23539e-109	9.46076e-107	--	--	Thaumatin-like protein 1 [Camellia lanceoleosa]	THLP1_ARATH RecName: Full=Thaumatin-like protein 1 {ECO:0000303|PubMed:15988566}; Short=AtTLP1 {ECO:0000303|PubMed:15988566}; Flags: Precursor;	--
CSS0003991	5.25235	3.1357e-108	3.57529e-106	K09753 cinnamoyl-CoA reductase [EC:1.2.1.44] | (RefSeq) LOW QUALITY PROTEIN: cinnamoyl-CoA reductase 1-like (A)	ko00940: Phenylpropanoid biosynthesis; ko01100: Metabolic pathways; ko01110: Biosynthesis of secondary metabolites	cinnamoyl-CoA reductase-like SNL6 isoform X1 [Camellia sinensis]	SNL6_ORYSJ RecName: Full=Cinnamoyl-CoA reductase-like SNL6 {ECO:0000305}; EC=1.2.-.- {ECO:0000305}; AltName: Full=Protein SUPPRESSOR OF NH1-MEDIATED LESION 6 {ECO:0000303|PubMed:20862311};	--
CSS0020300	6.52418	5.69021e-106	6.34531e-104	K09753 cinnamoyl-CoA reductase [EC:1.2.1.44] | (RefSeq) LOW QUALITY PROTEIN: cinnamoyl-CoA reductase 1-like (A)	ko00940: Phenylpropanoid biosynthesis; ko01100: Metabolic pathways; ko01110: Biosynthesis of secondary metabolites	hypothetical protein HYC85_003556 [Camellia sinensis]	SNL6_ORYSJ RecName: Full=Cinnamoyl-CoA reductase-like SNL6 {ECO:0000305}; EC=1.2.-.- {ECO:0000305}; AltName: Full=Protein SUPPRESSOR OF NH1-MEDIATED LESION 6 {ECO:0000303|PubMed:20862311};	--
CSS0018870	3.83307	6.56174e-106	7.29047e-104	K10775 phenylalanine ammonia-lyase [EC:4.3.1.24] | (RefSeq) phenylalanine ammonia-lyase-like (A)	ko00360: Phenylalanine metabolism; ko00940: Phenylpropanoid biosynthesis; ko01100: Metabolic pathways; ko01110: Biosynthesis of secondary metabolites	phenylalanine ammonia-lyase [Camellia sinensis]	PALY_CAMSI RecName: Full=Phenylalanine ammonia-lyase; EC=4.3.1.24 {ECO:0000250|UniProtKB:P24481};	--
CSS0048912	1.46093	1.29368e-105	1.42178e-103	--	--	rop guanine nucleotide exchange factor 1-like [Camellia sinensis]	ROGF1_ARATH RecName: Full=Rop guanine nucleotide exchange factor 1; Short=AtRopGEF1; AltName: Full=Kinase partner protein-like; Short=KPP-like; AltName: Full=Rho of plants guanine nucleotide exchange factor 1;	--
novel.2822	3.12156	2.38232e-103	2.55369e-101	K03327 multidrug resistance protein, MATE family | (RefSeq) protein DETOXIFICATION 41-like (A)	--	protein DETOXIFICATION 41-like [Camellia sinensis]	DTX41_ARATH RecName: Full=Protein DETOXIFICATION 41 {ECO:0000303|PubMed:11739388}; Short=AtDTX41 {ECO:0000303|PubMed:11739388}; AltName: Full=Multidrug and toxic compound extrusion protein 41 {ECO:0000305}; Short=MATE protein 41 {ECO:0000305}; AltName: Full=Protein TANNIN-DEFICIENT SEED 3 {ECO:0000303|PubMed:12376625, ECO:0000303|PubMed:24903359}; AltName: Full=Protein TRANSPARENT TESTA 12 {ECO:0…	--
CSS0032956	5.96851	4.11624e-102	4.35106e-100	K09422 transcription factor MYB, plant | (RefSeq) myb-related protein 308-like isoform X1 (A)	--	transcription factor MYB5d [Camellia sinensis]	MYB5_ARATH RecName: Full=Transcription repressor MYB5; AltName: Full=AtM2; AltName: Full=Myb-related protein 5; Short=AtMYB5;	MYB
novel.9639	3.76369	9.07402e-102	9.55849e-100	K13065 shikimate O-hydroxycinnamoyltransferase [EC:2.3.1.133] | (RefSeq) vinorine synthase-like (A)	ko00940: Phenylpropanoid biosynthesis; ko00941: Flavonoid biosynthesis; ko00945: Stilbenoid, diarylheptanoid and gingerol biosynthesis; ko01100: Metabolic pathways; ko01110: Biosynthesis of secondary metabolites	vinorine synthase-like [Camellia sinensis]	SAT_CATRO RecName: Full=Stemmadenine O-acetyltransferase {ECO:0000303|PubMed:29511102}; Short=CrSAT {ECO:0000303|PubMed:29511102}; EC=1.7.1.- {ECO:0000269|PubMed:29511102};	--
CSS0000506	2.06965	1.24512e-99	1.28492e-97	K20617 cytochrome P450 family 71 subfamily A | (RefSeq) cytochrome P450 71A1-like (A)	--	cytochrome P450 71A1-like [Camellia sinensis]	C71Z3_PASSA RecName: Full=6,7,8-trihydroxycoumarin synthase {ECO:0000303|PubMed:29971079}; EC=1.14.14.- {ECO:0000269|PubMed:29971079}; AltName: Full=Cytochrome P450 CYP71AZ3 {ECO:0000303|PubMed:29971079};	--
CSS0005060	6.89561	7.66121e-99	7.8794e-97	K09422 transcription factor MYB, plant | (RefSeq) myb-related protein 308-like isoform X1 (A)	--	myb-related protein 308-like isoform X1 [Camellia sinensis]	MYB08_ANTMA RecName: Full=Myb-related protein 308;	MYB
CSS0041864	1.53843	1.88823e-95	1.90974e-93	K03695 ATP-dependent Clp protease ATP-binding subunit ClpB | (RefSeq) chaperone protein ClpB1 (A)	--	protein SMAX1-LIKE 8-like isoform X1 [Camellia sinensis]	SMXL7_ARATH RecName: Full=Protein SMAX1-LIKE 7 {ECO:0000303|PubMed:23893171}; Short=AtSMXL7 {ECO:0000303|PubMed:23893171}; AltName: Full=Protein D53-like 1 {ECO:0000303|PubMed:24336200}; Short=AtD53-like 1 {ECO:0000303|PubMed:24336200}; AltName: Full=Protein D53-like SMXL 7 {ECO:0000303|PubMed:26546446};	--
CSS0039745	1.22767	2.08832e-95	2.10512e-93	K22683 aspartyl protease family protein [EC:3.4.23.-] | (RefSeq) protein ASPARTIC PROTEASE IN GUARD CELL 1-like (A)	--	aspartyl protease family protein 1-like isoform X1 [Camellia sinensis]	APF1_ARATH RecName: Full=Aspartyl protease family protein 1 {ECO:0000305}; EC=3.4.23.- {ECO:0000305}; Flags: Precursor;	--
CSS0001968	1.15991	2.1851e-95	2.19541e-93	K09872 aquaporin PIP | (RefSeq) aquaporin PIP2-7-like (A)	--	Aquaporin PIP2-7 [Camellia lanceoleosa]	PIP27_ARATH RecName: Full=Aquaporin PIP2-7 {ECO:0000303|PubMed:11806824}; AltName: Full=Plasma membrane intrinsic protein 2-7 {ECO:0000303|PubMed:11806824}; Short=AtPIP2;7 {ECO:0000303|PubMed:11806824}; AltName: Full=Plasma membrane intrinsic protein 3 {ECO:0000303|PubMed:9276952}; Short=At-PIP3 {ECO:0000303|PubMed:9276952}; AltName: Full=Salt stress-induced major intrinsic protein {ECO:0000303|P…	--
CSS0029177	2.29415	3.3716e-95	3.37636e-93	K23947 2-oxoglutarate-dependent dioxygenase [EC:1.14.11.-] | (RefSeq) 2-oxoglutarate-dependent dioxygenase DAO-like (A)	ko00380: Tryptophan metabolism	hypothetical protein TEA_008027 [Camellia sinensis var. sinensis]	DAO_ORYSI RecName: Full=2-oxoglutarate-dependent dioxygenase DAO; EC=1.14.11.-; AltName: Full=Protein DIOXYGENASE FOR AUXIN OXIDATION;	--
CSS0034980	3.21779	3.73829e-95	3.7313e-93	K20716 mitogen-activated protein kinase kinase kinase 17/18 | (RefSeq) mitogen-activated protein kinase kinase kinase 18-like (A)	ko04016: MAPK signaling pathway - plant	mitogen-activated protein kinase kinase kinase 17-like [Camellia sinensis]	M3K20_ARATH RecName: Full=Mitogen-activated protein kinase kinase kinase 20 {ECO:0000303|PubMed:21969089}; Short=MAPKK kinase 20 {ECO:0000303|PubMed:21969089}; EC=2.7.11.25 {ECO:0000255|PROSITE-ProRule:PRU00159, ECO:0000269|PubMed:27913741, ECO:0000269|PubMed:28848569}; AltName: Full=Protein ABA-INSENSITIVE PROTEIN KINASE 1 {ECO:0000303|PubMed:27913741};	--
CSS0038374	1.11837	1.62756e-94	1.60869e-92	--	--	metallothionein-like protein type 2 [Camellia sinensis]	MT2_ACTDE RecName: Full=Metallothionein-like protein type 2;	--
CSS0016402	1.15735	1.90293e-91	1.86273e-89	K23047 E3 ubiquitin-protein ligase UNKL [EC:2.3.2.27] | (RefSeq) zinc finger CCCH domain-containing protein 2-like (A)	--	zinc finger CCCH domain-containing protein 20-like [Camellia sinensis]	C3H20_ARATH RecName: Full=Zinc finger CCCH domain-containing protein 20; Short=AtC3H20;	C3H
CSS0046086	1.00717	1.61444e-89	1.54555e-87	K00800 3-phosphoshikimate 1-carboxyvinyltransferase [EC:2.5.1.19] | (RefSeq) 3-phosphoshikimate 1-carboxyvinyltransferase 2 (A)	ko00400: Phenylalanine, tyrosine and tryptophan biosynthesis; ko01100: Metabolic pathways; ko01110: Biosynthesis of secondary metabolites; ko01230: Biosynthesis of amino acids	5-enolpyruvylshikimate-3-phosphate synthase [Camellia sinensis]	AROA_PETHY RecName: Full=3-phosphoshikimate 1-carboxyvinyltransferase, chloroplastic {ECO:0000303|PubMed:3346248}; EC=2.5.1.19 {ECO:0000269|PubMed:1939260}; AltName: Full=5-enolpyruvylshikimate-3-phosphate synthase {ECO:0000303|PubMed:3346248}; Short=EPSP synthase {ECO:0000303|PubMed:3346248}; Flags: Precursor;	--
CSS0017469	1.89051	2.00189e-89	1.91046e-87	--	--	uncharacterized protein LOC114257741 [Camellia sinensis]	--	--
novel.6037	1.92506	1.76698e-88	1.66539e-86	K00975 glucose-1-phosphate adenylyltransferase [EC:2.7.7.27] | (RefSeq) glucose-1-phosphate adenylyltransferase small subunit, chloroplastic/amyloplastic (A)	ko00500: Starch and sucrose metabolism; ko00520: Amino sugar and nucleotide sugar metabolism; ko01100: Metabolic pathways; ko01110: Biosynthesis of secondary metabolites; ko01250: Biosynthesis of nucleotide sugars	glucose-1-phosphate adenylyltransferase small subunit, chloroplastic/amyloplastic-like [Camellia sinensis]	GLGS_BETVU RecName: Full=Glucose-1-phosphate adenylyltransferase small subunit, chloroplastic/amyloplastic; EC=2.7.7.27; AltName: Full=ADP-glucose pyrophosphorylase; AltName: Full=ADP-glucose synthase; AltName: Full=AGPase B; AltName: Full=Alpha-D-glucose-1-phosphate adenyl transferase; Flags: Precursor; Fragment;	--
CSS0018968	3.01868	5.09014e-87	4.73881e-85	K09753 cinnamoyl-CoA reductase [EC:1.2.1.44] | (RefSeq) LOW QUALITY PROTEIN: cinnamoyl-CoA reductase 1-like (A)	ko00940: Phenylpropanoid biosynthesis; ko01100: Metabolic pathways; ko01110: Biosynthesis of secondary metabolites	cinnamoyl-CoA reductase-like SNL6 isoform X2 [Camellia sinensis]	SNL6_ORYSJ RecName: Full=Cinnamoyl-CoA reductase-like SNL6 {ECO:0000305}; EC=1.2.-.- {ECO:0000305}; AltName: Full=Protein SUPPRESSOR OF NH1-MEDIATED LESION 6 {ECO:0000303|PubMed:20862311};	--
CSS0027736	1.11892	7.23397e-87	6.71414e-85	K24193 MFS transporter, SP family, sugar:H+ symporter | (RefSeq) sugar transport protein 5 (A)	--	sugar transport protein 5 [Camellia sinensis]	STP5_ARATH RecName: Full=Sugar transport protein 5; AltName: Full=Hexose transporter 5;	--
CSS0022327	1.59178	4.56765e-86	4.17576e-84	K01214 isoamylase [EC:3.2.1.68] | (RefSeq) isoamylase 1, chloroplastic (A)	ko00500: Starch and sucrose metabolism; ko01100: Metabolic pathways; ko01110: Biosynthesis of secondary metabolites	hypothetical protein LOK49_LG05G03042 [Camellia lanceoleosa]	ISOA3_ARATH RecName: Full=Isoamylase 3, chloroplastic; Short=AtISA3; EC=3.2.1.68; Flags: Precursor;	--
novel.6772	1.58205	3.19768e-85	2.88863e-83	--	--	hypothetical protein LOK49_LG06G01023 [Camellia lanceoleosa]	--	--
CSS0009450	1.14119	1.21308e-84	1.08299e-82	K22419 Delta4-3-oxosteroid 5beta-reductase [EC:1.3.1.3] | (RefSeq) 3-oxo-Delta(4,5)-steroid 5-beta-reductase-like (A)	--	3-oxo-Delta(4,5)-steroid 5-beta-reductase-like [Camellia sinensis]	ISY1_NEPCA RecName: Full=(S)-8-oxocitronellyl enol synthase ISY1 {ECO:0000305}; EC=1.3.1.122 {ECO:0000269|PubMed:29091815}; AltName: Full=Iridoid synthase 1 {ECO:0000303|PubMed:29091815}; Short=NcISY1 {ECO:0000303|PubMed:29091815};	--
CSS0040097	2.33849	1.66886e-84	1.48553e-82	K00876 uridine kinase [EC:2.7.1.48] | (RefSeq) uridine kinase-like protein 3 (A)	ko00240: Pyrimidine metabolism; ko01100: Metabolic pathways; ko01232: Nucleotide metabolism	uridine kinase-like protein 3 [Camellia sinensis]	UKL3_ARATH RecName: Full=Uridine kinase-like protein 3; Includes: RecName: Full=Uridine kinase; Short=UK; EC=2.7.1.48; Includes: RecName: Full=Putative uracil phosphoribosyltransferase; Short=UPRTase; EC=2.4.2.9; AltName: Full=UMP pyrophosphorylase;	--
CSS0001442	2.13919	4.48667e-82	3.86934e-80	K10775 phenylalanine ammonia-lyase [EC:4.3.1.24] | (RefSeq) phenylalanine ammonia-lyase (A)	ko00360: Phenylalanine metabolism; ko00940: Phenylpropanoid biosynthesis; ko01100: Metabolic pathways; ko01110: Biosynthesis of secondary metabolites	PALd [Camellia sinensis var. sinensis]	PALY_CAMSI RecName: Full=Phenylalanine ammonia-lyase; EC=4.3.1.24 {ECO:0000250|UniProtKB:P24481};	--
CSS0001221	1.49859	1.06541e-77	8.69551e-76	K00521 ferric-chelate reductase [EC:1.16.1.7] | (RefSeq) ferric reduction oxidase 2-like (A)	--	ferric reduction oxidase 2-like [Camellia sinensis]	FRO2_ARATH RecName: Full=Ferric reduction oxidase 2; Short=AtFRO2; EC=1.16.1.7; AltName: Full=Ferric-chelate reductase 2; AltName: Full=Protein FERRIC CHELATE REDUCTASE DEFECTIVE 1;	--
CSS0000607	1.1304	1.78816e-77	1.45165e-75	K01648 ATP citrate (pro-S)-lyase [EC:2.3.3.8] | (RefSeq) ATP-citrate synthase beta chain protein 2-like (A)	ko00020: Citrate cycle (TCA cycle); ko01100: Metabolic pathways; ko01110: Biosynthesis of secondary metabolites	hypothetical protein HYC85_019189 [Camellia sinensis]	ACLB2_ARATH RecName: Full=ATP-citrate synthase beta chain protein 2 {ECO:0000303|PubMed:12376641}; Short=ATP-citrate synthase B-2 {ECO:0000303|PubMed:12376641}; EC=2.3.3.8 {ECO:0000269|PubMed:12376641}; AltName: Full=ATP-citrate lyase B-2 {ECO:0000303|PubMed:12376641}; AltName: Full=Citrate cleavage enzyme B-2 {ECO:0000303|PubMed:12376641};	--
CSS0003921	1.80211	4.67877e-76	3.69963e-74	--	--	hypothetical protein LOK49_Contig152G00008 [Camellia lanceoleosa]	--	--
CSS0006580	3.8293	1.31506e-75	1.03181e-73	--	--	formin-like protein 1 [Camellia sinensis]	FH1_ARATH RecName: Full=Formin-like protein 1; Short=AtFH1; Short=AtFORMIN-8; Flags: Precursor;	--
CSS0015904	1.54864	1.33054e-71	1.01264e-69	K06268 serine/threonine-protein phosphatase 2B regulatory subunit | (RefSeq) calcineurin B-like protein 7 (A)	--	calcineurin B-like protein 7 [Camellia sinensis]	CNBL7_ORYSJ RecName: Full=Calcineurin B-like protein 7;	--
CSS0011795	1.09537	3.32315e-71	2.51034e-69	K01648 ATP citrate (pro-S)-lyase [EC:2.3.3.8] | (RefSeq) ATP-citrate synthase alpha chain protein 1 (A)	ko00020: Citrate cycle (TCA cycle); ko01100: Metabolic pathways; ko01110: Biosynthesis of secondary metabolites	hypothetical protein HYC85_015422 [Camellia sinensis]	ACLA1_ARATH RecName: Full=ATP-citrate synthase alpha chain protein 1; Short=ATP-citrate synthase A-1; EC=2.3.3.8; AltName: Full=ATP-citrate lyase A-1; AltName: Full=Citrate cleavage enzyme A-1;	--
CSS0006278	1.25995	3.80777e-70	2.82044e-68	K01188 beta-glucosidase [EC:3.2.1.21] | (RefSeq) beta-glucosidase 42 isoform X1 (A)	ko00460: Cyanoamino acid metabolism; ko00500: Starch and sucrose metabolism; ko00999: Biosynthesis of various plant secondary metabolites; ko01100: Metabolic pathways; ko01110: Biosynthesis of secondary metabolites	beta-glucosidase 42 isoform X2 [Camellia sinensis]	BGL42_ARATH RecName: Full=Beta-glucosidase 42 {ECO:0000303|PubMed:15604686}; Short=AtBGLU42 {ECO:0000303|PubMed:15604686}; EC=3.2.1.21 {ECO:0000250|UniProtKB:Q8L7J2};	--
CSS0009307	1.32478	7.57375e-70	5.58275e-68	K23870 putative pectin methyltransferase [EC:2.1.1.-] | (RefSeq) probable methyltransferase PMT5 isoform X1 (A)	--	probable methyltransferase PMT5 isoform X1 [Camellia sinensis]	PMT5_ARATH RecName: Full=Probable methyltransferase PMT5; EC=2.1.1.-;	--
novel.2790	2.51445	9.02363e-70	6.63542e-68	--	--	hypothetical protein LOK49_LG12G01850 [Camellia lanceoleosa]	--	--
CSS0041702	3.04003	3.6353e-69	2.62873e-67	K22279 vicianin beta-glucosidase [EC:3.2.1.119] | (RefSeq) beta-glucosidase 17-like isoform X1 (A)	--	beta-glucosidase 2 GH1 family, partial [Camellia sinensis]	BGL17_ARATH RecName: Full=Beta-glucosidase 17; Short=AtBGLU17; EC=3.2.1.21; Flags: Precursor;	--
CSS0031730	1.72344	3.11357e-68	2.23027e-66	K04125 gibberellin 2beta-dioxygenase [EC:1.14.11.13] | (RefSeq) gibberellin 2-beta-dioxygenase 8-like isoform X1 (A)	ko00904: Diterpenoid biosynthesis; ko01110: Biosynthesis of secondary metabolites	gibberellin 2-beta-dioxygenase 8-like [Camellia sinensis]	G2OX6_ORYSJ RecName: Full=Gibberellin 2-beta-dioxygenase 6 {ECO:0000305}; EC=1.14.11.13 {ECO:0000269|PubMed:18952778}; AltName: Full=Gibberellin 2-beta-hydroxylase 6 {ECO:0000305}; AltName: Full=Gibberellin 2-oxidase 6 {ECO:0000303|PubMed:18952778}; Short=GA 2-oxidase 6 {ECO:0000303|PubMed:18952778}; Short=OsGA2ox6 {ECO:0000303|PubMed:18952778};	--
novel.5445	4.35444	6.32314e-67	4.45591e-65	--	--	nigrin b-like [Camellia sinensis]	NIGB_SAMNI RecName: Full=Nigrin b; AltName: Full=Agglutinin V; AltName: Full=SNAV; Contains: RecName: Full=Nigrin b A chain; EC=3.2.2.22; AltName: Full=rRNA N-glycosidase; Contains: RecName: Full=Nigrin b B chain; Flags: Precursor;	--
CSS0008701	1.32886	1.00483e-65	6.88965e-64	K14494 DELLA protein | (RefSeq) DELLA protein GAI1-like (A)	ko04075: Plant hormone signal transduction	SCARECROW-LIKE protein 7 [Camellia sinensis]	SCL7_POPEU RecName: Full=SCARECROW-LIKE protein 7 {ECO:0000303|PubMed:20616154}; AltName: Full=PeSCL7 {ECO:0000303|PubMed:20616154};	GRAS
CSS0014804	1.01005	1.00062e-64	6.76932e-63	K13126 polyadenylate-binding protein | (RefSeq) polyadenylate-binding protein 8-like (A)	ko03015: mRNA surveillance pathway; ko03018: RNA degradation	polyadenylate-binding protein-interacting protein 11-like isoform X2 [Camellia sinensis]	CID11_ARATH RecName: Full=Polyadenylate-binding protein-interacting protein 11; Short=PABP-interacting protein 11; Short=Poly(A)-binding protein-interacting protein 11; AltName: Full=PAM2-containing protein CID11; AltName: Full=Protein CTC-INTERACTING DOMAIN 11;	--
CSS0020622	1.3315	6.8969e-64	4.62472e-62	--	--	transcription factor TCP4-like [Camellia sinensis]	TCP4_ARATH RecName: Full=Transcription factor TCP4; AltName: Full=Protein MATERNAL EFFECT EMBRYO ARREST 35;	TCP
CSS0018640	2.62048	7.51205e-64	5.02614e-62	K13691 pathogen-inducible salicylic acid glucosyltransferase [EC:2.4.1.-] | (RefSeq) UDP-glycosyltransferase 74G1-like (A)	--	7-deoxyloganetin glucosyltransferase-like [Camellia sinensis]	UGT2_GARJA RecName: Full=7-deoxyloganetin glucosyltransferase; EC=2.4.1.324; AltName: Full=Genipin glucosyltransferase; AltName: Full=UDP-glucose glucosyltransferase 2; Short=GjUGT2; AltName: Full=UDP-glycosyltransferase 85A24;	--
CSS0039120	1.47356	7.85573e-64	5.24456e-62	--	--	bHLH transcription factor MYC1 [Camellia sinensis]	BHL42_ACTCC RecName: Full=Transcription factor BHLH42 {ECO:0000305}; AltName: Full=Basic helix-loop-helix protein 42 {ECO:0000305}; Short=AcBHLH42 {ECO:0000303|PubMed:30912865};	--
CSS0047265	1.32031	1.83845e-63	1.21143e-61	K12486 stromal membrane-associated protein | (RefSeq) ADP-ribosylation factor GTPase-activating protein AGD12-like isoform X1 (A)	ko04144: Endocytosis	protein C2-DOMAIN ABA-RELATED 4-like [Camellia sinensis]	CAR4_ARATH RecName: Full=Protein C2-DOMAIN ABA-RELATED 4 {ECO:0000303|PubMed:25465408}; AltName: Full=C2 domain-containing protein; Short=AtC2; AltName: Full=GTPase activating protein 1 {ECO:0000303|PubMed:23550829}; Short=AtGAP1 {ECO:0000303|PubMed:23550829};	--
novel.10855	3.34764	1.58941e-62	1.0339e-60	--	--	metallothionein-like protein 1 [Camellia sinensis]	MT21_BRAJU RecName: Full=Metallothionein-like protein type 2, MT2-4/MT2-25;	--
CSS0043618	1.87191	1.83785e-62	1.19296e-60	--	--	universal stress protein PHOS34-like [Camellia sinensis]	PHO32_ARATH RecName: Full=Universal stress protein PHOS32 {ECO:0000303|PubMed:12644671}; AltName: Full=Phosphorylated protein of 32 kDa {ECO:0000303|PubMed:18285339}; Short=AtPHOS32 {ECO:0000303|PubMed:18285339}; Flags: Precursor;	--
CSS0018453	5.97245	2.47434e-62	1.60269e-60	K09422 transcription factor MYB, plant | (RefSeq) transcription factor MYB7-like isoform X1 (A)	--	transcription factor MYB7-like isoform X1 [Camellia sinensis]	MYB5_ARATH RecName: Full=Transcription repressor MYB5; AltName: Full=AtM2; AltName: Full=Myb-related protein 5; Short=AtMYB5;	MYB
CSS0025403	2.9384	3.24419e-61	2.07485e-59	K13080 flavanone 7-O-glucoside 2''-O-beta-L-rhamnosyltransferase [EC:2.4.1.236] | (RefSeq) flavanone 7-O-glucoside 2''-O-beta-L-rhamnosyltransferase-like (A)	ko00941: Flavonoid biosynthesis; ko00944: Flavone and flavonol biosynthesis; ko01100: Metabolic pathways	flavanone 7-O-glucoside 2''-O-beta-L-rhamnosyltransferase-like [Camellia sinensis]	FLRT_CITMA RecName: Full=Flavanone 7-O-glucoside 2''-O-beta-L-rhamnosyltransferase; EC=2.4.1.236 {ECO:0000269|PubMed:1939145}; AltName: Full=1,2 rhamnosyltransferase;	--
CSS0041746	1.68236	6.21782e-61	3.96002e-59	K15287 solute carrier family 35, member F1/2 | (RefSeq) solute carrier family 35 member F2-like isoform X1 (A)	--	Solute carrier family 35 member F2 [Camellia lanceoleosa]	--	--
CSS0040950	1.40794	3.73144e-60	2.35189e-58	--	--	FCS-Like Zinc finger 5-like [Camellia sinensis]	FLZ5_ARATH RecName: Full=FCS-Like Zinc finger 5 {ECO:0000303|PubMed:24901469};	--
novel.9682	4.76612	1.46847e-59	9.12338e-58	--	--	putative pumilio homolog 7, chloroplastic [Camellia sinensis]	PUM7_ARATH RecName: Full=Putative pumilio homolog 7, chloroplastic; Short=APUM-7; Short=AtPUM7; Flags: Precursor;	--
CSS0014915	1.03214	1.92065e-59	1.19084e-57	K00705 4-alpha-glucanotransferase [EC:2.4.1.25] | (RefSeq) 4-alpha-glucanotransferase DPE2 (A)	ko00500: Starch and sucrose metabolism; ko01100: Metabolic pathways; ko01110: Biosynthesis of secondary metabolites	4-alpha-glucanotransferase DPE2 [Camellia sinensis]	DPE2_ARATH RecName: Full=4-alpha-glucanotransferase DPE2; EC=2.4.1.25; AltName: Full=Amylomaltase; AltName: Full=Disproportionating enzyme; Short=D-enzyme; AltName: Full=Protein DISPROPORTIONATING ENZYME 2;	--
CSS0006157	1.26366	4.93316e-59	3.04625e-57	K16055 trehalose 6-phosphate synthase/phosphatase [EC:2.4.1.15 3.1.3.12] | (RefSeq) alpha,alpha-trehalose-phosphate synthase [UDP-forming] 5-like (A)	ko00500: Starch and sucrose metabolism; ko01100: Metabolic pathways; ko01110: Biosynthesis of secondary metabolites	alpha,alpha-trehalose-phosphate synthase [UDP-forming]	TPS5_ARATH RecName: Full=Alpha,alpha-trehalose-phosphate synthase [UDP-forming] 5; EC=2.4.1.15; AltName: Full=Trehalose-6-phosphate synthase 5; Short=AtTPS5;	--
CSS0031198	1.27119	1.33001e-57	8.04961e-56	--	--	late embryogenesis abundant protein At5g17165-like [Camellia sinensis]	LEA65_ARATH RecName: Full=Late embryogenesis abundant protein At5g17165;	--
CSS0031170	2.00842	1.06846e-55	6.32822e-54	--	--	hypothetical protein TEA_002863 [Camellia sinensis var. sinensis]	--	--
novel.7791	3.98807	2.6926e-55	1.57636e-53	K13080 flavanone 7-O-glucoside 2''-O-beta-L-rhamnosyltransferase [EC:2.4.1.236] | (RefSeq) LOW QUALITY PROTEIN: flavanone 7-O-glucoside 2''-O-beta-L-rhamnosyltransferase-like (A)	ko00941: Flavonoid biosynthesis; ko00944: Flavone and flavonol biosynthesis; ko01100: Metabolic pathways	putative UDP-rhamnose:rhamnosyltransferase 1 [Camellia lanceoleosa]	URT1_FRAAN RecName: Full=Putative UDP-rhamnose:rhamnosyltransferase 1; Short=FaRT1 {ECO:0000303|PubMed:16443693}; EC=2.4.1.- {ECO:0000250|UniProtKB:Q940V3}; AltName: Full=Glycosyltransferase 4; Short=FaGT4 {ECO:0000312|EMBL:AAU09445.1};	--
CSS0028549	1.75703	5.74249e-55	3.34261e-53	K01859 chalcone isomerase [EC:5.5.1.6] | (RefSeq) chalcone--flavonone isomerase (A)	ko00941: Flavonoid biosynthesis; ko01100: Metabolic pathways; ko01110: Biosynthesis of secondary metabolites	chalcone--flavonone isomerase [Camellia sinensis]	CFI_CAMSI RecName: Full=Chalcone--flavanone isomerase; Short=Chalcone isomerase; EC=5.5.1.6;	--
CSS0018401	2.64145	6.12039e-55	3.55579e-53	K09286 EREBP-like factor | (RefSeq) ethylene-responsive transcription factor RAP2-3-like (A)	--	hypothetical protein TEA_002749 [Camellia sinensis var. sinensis]	EF114_ARATH RecName: Full=Ethylene-responsive transcription factor ERF114 {ECO:0000303|PubMed:16407444}; AltName: Full=ERF bud enhancer {ECO:0000303|PubMed:23616605};	AP2/ERF-ERF
novel.9667	4.19669	5.75586e-54	3.30615e-52	K02303 uroporphyrin-III C-methyltransferase [EC:2.1.1.107] | (RefSeq) uncharacterized protein LOC114315437 (A)	ko00860: Porphyrin metabolism; ko01100: Metabolic pathways; ko01110: Biosynthesis of secondary metabolites; ko01240: Biosynthesis of cofactors	hypothetical protein TEA_009015 [Camellia sinensis var. sinensis]	--	--
CSS0006477	3.41311	2.77109e-53	1.57389e-51	K13832 3-dehydroquinate dehydratase / shikimate dehydrogenase [EC:4.2.1.10 1.1.1.25] | (RefSeq) bifunctional 3-dehydroquinate dehydratase/shikimate dehydrogenase, chloroplastic-like (A)	ko00400: Phenylalanine, tyrosine and tryptophan biosynthesis; ko00999: Biosynthesis of various plant secondary metabolites; ko01100: Metabolic pathways; ko01110: Biosynthesis of secondary metabolites; ko01230: Biosynthesis of amino acids	3-dehydroquinate dehydratase/shikimate dehydrogenase [Camellia sinensis]	DHQSD_ARATH RecName: Full=Bifunctional 3-dehydroquinate dehydratase/shikimate dehydrogenase, chloroplastic {ECO:0000303|PubMed:16784230}; Short=DHQ-SDH protein {ECO:0000303|PubMed:16784230}; AltName: Full=DHQase-SORase {ECO:0000305}; AltName: Full=Protein EMBRYO DEFECTIVE 3004 {ECO:0000305}; Includes: RecName: Full=Dehydroquinate dehydratase {ECO:0000303|PubMed:16784230}; Short=DHQ {ECO:0000303|P…	--
CSS0007413	1.44581	5.83921e-53	3.29802e-51	--	--	FCS-Like Zinc finger 2-like [Camellia sinensis]	FLZ2_ARATH RecName: Full=FCS-Like Zinc finger 2 {ECO:0000303|PubMed:24901469};	--
CSS0001408	2.29665	1.39788e-52	7.85162e-51	K21568 pinoresinol/lariciresinol reductase [EC:1.23.1.1 1.23.1.2 1.23.1.3 1.23.1.4] | (RefSeq) isoflavone reductase homolog (A)	ko00999: Biosynthesis of various plant secondary metabolites; ko01100: Metabolic pathways; ko01110: Biosynthesis of secondary metabolites	pinoresinol/lariciresinol reductase [Camellia sinensis]	IFRH_LUPAL RecName: Full=Isoflavone reductase homolog; EC=1.3.1.-;	--
CSS0048753	1.78914	2.92971e-50	1.60701e-48	K07198 5'-AMP-activated protein kinase, catalytic alpha subunit [EC:2.7.11.11] | (RefSeq) LOW QUALITY PROTEIN: CBL-interacting serine/threonine-protein kinase 1-like (A)	--	CBL-interacting serine/threonine-protein kinase 21 isoform X1 [Camellia sinensis]	CIPKL_ARATH RecName: Full=CBL-interacting serine/threonine-protein kinase 21; EC=2.7.11.1; AltName: Full=SNF1-related kinase 3.4; AltName: Full=SOS2-like protein kinase PKS23;	--
CSS0040846	1.40262	3.46306e-50	1.89615e-48	K05349 beta-glucosidase [EC:3.2.1.21] | (RefSeq) uncharacterized protein LOC114257730 (A)	ko00460: Cyanoamino acid metabolism; ko00500: Starch and sucrose metabolism; ko00999: Biosynthesis of various plant secondary metabolites; ko01100: Metabolic pathways; ko01110: Biosynthesis of secondary metabolites	beta-glucosidase 5 GH3 family [Camellia sinensis]	XYL2_MEDSV RecName: Full=Beta-xylosidase/alpha-L-arabinofuranosidase 2 {ECO:0000303|PubMed:17615411, ECO:0000312|EMBL:ABQ45228.1}; AltName: Full=Xylan 1,4-beta-xylosidase/Alpha-L-arabinofuranosidase 2; Short=MsXyl2 {ECO:0000303|PubMed:17615411}; Includes: RecName: Full=Beta-xylosidase; EC=3.2.1.37; AltName: Full=1,4-beta-D-xylan xylohydrolase {ECO:0000250|UniProtKB:P48792}; AltName: Full=Xylan 1,…	--
CSS0004730	1.42325	6.45537e-48	3.3536e-46	K01530 phospholipid-translocating ATPase [EC:7.6.2.1] | (RefSeq) putative phospholipid-transporting ATPase 9 (A)	--	putative phospholipid-transporting ATPase 9 [Camellia sinensis]	ALA9_ARATH RecName: Full=Putative phospholipid-transporting ATPase 9 {ECO:0000303|PubMed:11402198}; Short=AtALA9 {ECO:0000303|PubMed:11402198}; EC=7.6.2.1 {ECO:0000305|PubMed:11402198}; AltName: Full=Aminophospholipid flippase 9 {ECO:0000303|PubMed:11402198};	--
CSS0041891	1.59969	1.0232e-47	5.27061e-46	K13466 EIX receptor 1/2 | (RefSeq) receptor-like protein EIX1 (A)	ko04626: Plant-pathogen interaction	receptor-like protein Cf-9 [Camellia sinensis]	RLP6_ARATH RecName: Full=Receptor-like protein 6 {ECO:0000303|PubMed:18434605}; Short=AtRLP6 {ECO:0000303|PubMed:18434605}; Flags: Precursor;	--
CSS0040001	4.70976	8.04804e-46	4.02971e-44	K13679 granule-bound starch synthase [EC:2.4.1.242] | (RefSeq) granule-bound starch synthase 1, chloroplastic/amyloplastic-like (A)	ko00500: Starch and sucrose metabolism; ko01100: Metabolic pathways; ko01110: Biosynthesis of secondary metabolites	granule-bound starch synthase 1, chloroplastic/amyloplastic-like [Camellia sinensis]	SSG1_MANES RecName: Full=Granule-bound starch synthase 1, chloroplastic/amyloplastic; EC=2.4.1.242; AltName: Full=Granule-bound starch synthase I; Short=GBSS-I; Flags: Precursor;	--
CSS0047285	1.01242	8.89743e-46	4.44769e-44	K01648 ATP citrate (pro-S)-lyase [EC:2.3.3.8] | (RefSeq) ATP-citrate synthase beta chain protein 2 (A)	ko00020: Citrate cycle (TCA cycle); ko01100: Metabolic pathways; ko01110: Biosynthesis of secondary metabolites	ATP-citrate synthase beta chain protein 2 [Camellia sinensis]	ACLB2_ARATH RecName: Full=ATP-citrate synthase beta chain protein 2 {ECO:0000303|PubMed:12376641}; Short=ATP-citrate synthase B-2 {ECO:0000303|PubMed:12376641}; EC=2.3.3.8 {ECO:0000269|PubMed:12376641}; AltName: Full=ATP-citrate lyase B-2 {ECO:0000303|PubMed:12376641}; AltName: Full=Citrate cleavage enzyme B-2 {ECO:0000303|PubMed:12376641};	--
CSS0013986	1.68838	1.25708e-43	5.99834e-42	--	--	uncharacterized protein LOC114266544 [Camellia sinensis]	--	--
novel.7582	4.18602	1.01454e-42	4.77367e-41	K19619 tyrosyl-DNA phosphodiesterase 2 [EC:3.1.4.-] | (RefSeq) uncharacterized protein LOC114321557 (A)	--	uncharacterized protein LOC114312693 [Camellia sinensis]	--	--
CSS0020593	2.48451	6.26617e-41	2.8557e-39	K00789 S-adenosylmethionine synthetase [EC:2.5.1.6] | (RefSeq) S-adenosylmethionine synthase 3-like (A)	ko00270: Cysteine and methionine metabolism; ko00999: Biosynthesis of various plant secondary metabolites; ko01100: Metabolic pathways; ko01110: Biosynthesis of secondary metabolites; ko01230: Biosynthesis of amino acids; ko01240: Biosynthesis of cofactors	hypothetical protein HYC85_024844 [Camellia sinensis]	D14_ARATH RecName: Full=Strigolactone esterase D14 {ECO:0000303|PubMed:25425668}; EC=3.1.-.- {ECO:0000269|PubMed:25425668}; AltName: Full=Protein DWARF 14 {ECO:0000303|PubMed:22357928}; Short=AtD14 {ECO:0000303|PubMed:22357928};	--
CSS0022141	8.76037	1.04901e-40	4.74515e-39	K00799 glutathione S-transferase [EC:2.5.1.18] | (RefSeq) glutathione S-transferase-like (A)	ko00480: Glutathione metabolism; ko01100: Metabolic pathways	glutathione S-transferase-like [Camellia sinensis]	GSTF1_TOBAC RecName: Full=Glutathione S-transferase PARB {ECO:0000303|PubMed:1729717}; EC=2.5.1.18 {ECO:0000250|UniProtKB:O80852}; AltName: Full=GST class-phi {ECO:0000303|PubMed:1729717};	--
CSS0024320	2.22478	1.46999e-40	6.61018e-39	K23154 2-hydroxyflavanone C-glucosyltransferase [EC:2.4.1.360] | (RefSeq) UDP-glycosyltransferase 708C1-like (A)	--	hypothetical protein TEA_004006 [Camellia sinensis var. sinensis]	708C1_FAGES RecName: Full=UDP-glycosyltransferase 708C1 {ECO:0000303|PubMed:25142187}; EC=2.4.1.360 {ECO:0000269|PubMed:25142187, ECO:0000269|PubMed:32699169}; AltName: Full=C-glucosyltransferase a {ECO:0000303|PubMed:25142187}; Short=FeCGTa {ECO:0000303|PubMed:25142187}; AltName: Full=UDP-glucose:2-hydroxyflavanone C-glucosyltransferase {ECO:0000305};	--
CSS0040278	2.46639	1.47616e-40	6.62813e-39	K09753 cinnamoyl-CoA reductase [EC:1.2.1.44] | (RefSeq) LOW QUALITY PROTEIN: cinnamoyl-CoA reductase 1-like (A)	ko00940: Phenylpropanoid biosynthesis; ko01100: Metabolic pathways; ko01110: Biosynthesis of secondary metabolites	cinnamoyl-CoA reductase-like SNL6 isoform X2 [Camellia sinensis]	SNL6_ORYSJ RecName: Full=Cinnamoyl-CoA reductase-like SNL6 {ECO:0000305}; EC=1.2.-.- {ECO:0000305}; AltName: Full=Protein SUPPRESSOR OF NH1-MEDIATED LESION 6 {ECO:0000303|PubMed:20862311};	--
CSS0014132	7.99959	7.505e-40	3.31123e-38	K13083 flavonoid 3',5'-hydroxylase [EC:1.14.14.81] | (RefSeq) flavonoid 3',5'-hydroxylase 1-like (A)	ko00941: Flavonoid biosynthesis; ko00944: Flavone and flavonol biosynthesis; ko01110: Biosynthesis of secondary metabolites	flavonoid 3',5'-hydroxylase [Camellia sinensis]	C75A1_PETHY RecName: Full=Flavonoid 3',5'-hydroxylase 1; Short=F3'5'H; EC=1.14.14.81 {ECO:0000269|PubMed:10567704}; AltName: Full=CYPLXXVA1; AltName: Full=Cytochrome P450 75A1;	--
novel.5847	1.56681	4.26852e-39	1.85109e-37	K19355 mannan endo-1,4-beta-mannosidase [EC:3.2.1.78] | (RefSeq) mannan endo-1,4-beta-mannosidase 7-like (A)	ko00051: Fructose and mannose metabolism; ko01100: Metabolic pathways	hypothetical protein HYC85_030009 [Camellia sinensis]	MAN1_ORYSJ RecName: Full=Mannan endo-1,4-beta-mannosidase 1; EC=3.2.1.78; AltName: Full=Beta-mannanase 1; AltName: Full=Endo-beta-1,4-mannanase 1; AltName: Full=OsMAN1; Flags: Precursor;	--
CSS0041127	1.22253	1.37974e-38	5.92434e-37	--	--	uncharacterized protein LOC114270909 [Camellia sinensis]	--	--
CSS0013435	2.73243	1.76775e-38	7.55835e-37	K26553 MFS transporter, POT/PTR family, nitrite transporter | (RefSeq) protein NRT1/ PTR FAMILY 3.1-like (A)	--	protein NRT1/ PTR FAMILY 3.1-like [Camellia sinensis]	PTR18_ARATH RecName: Full=Protein NRT1/ PTR FAMILY 3.1; Short=AtNPF3.1;	--
novel.7668	1.23678	2.26762e-38	9.65498e-37	K14484 auxin-responsive protein IAA | (RefSeq) auxin-responsive protein IAA20-like isoform X1 (A)	ko04075: Plant hormone signal transduction	auxin-responsive protein IAA20-like isoform X1 [Camellia sinensis]	AUX22_SOYBN RecName: Full=Auxin-induced protein AUX22;	AUX/IAA
CSS0014630	5.37784	7.1985e-38	3.02685e-36	K05658 ATP-binding cassette, subfamily B (MDR/TAP), member 1 [EC:7.6.2.2] | (RefSeq) ABC transporter B family member 11-like (A)	ko02010: ABC transporters	ABC transporter B family member 11-like [Camellia sinensis]	AB11B_ARATH RecName: Full=ABC transporter B family member 11; Short=ABC transporter ABCB.11; Short=AtABCB11; AltName: Full=Multidrug resistance protein 8; AltName: Full=P-glycoprotein 11;	--
CSS0039162	1.14748	1.03499e-37	4.33997e-36	K01530 phospholipid-translocating ATPase [EC:7.6.2.1] | (RefSeq) putative phospholipid-transporting ATPase 9 (A)	--	putative phospholipid-transporting ATPase 9 [Camellia sinensis]	ALA9_ARATH RecName: Full=Putative phospholipid-transporting ATPase 9 {ECO:0000303|PubMed:11402198}; Short=AtALA9 {ECO:0000303|PubMed:11402198}; EC=7.6.2.1 {ECO:0000305|PubMed:11402198}; AltName: Full=Aminophospholipid flippase 9 {ECO:0000303|PubMed:11402198};	--
CSS0005317	2.83138	1.51392e-37	6.3048e-36	K24140 glutaredoxin-dependent peroxiredoxin [EC:1.11.1.25] | (RefSeq) peroxiredoxin-2B-like isoform X1 (A)	--	peroxiredoxin-2B-like isoform X2 [Camellia sinensis]	PRX2B_ARATH RecName: Full=Peroxiredoxin-2B; EC=1.11.1.25 {ECO:0000250|UniProtKB:A9PCL4}; AltName: Full=Glutaredoxin-dependent peroxiredoxin {ECO:0000305}; AltName: Full=Peroxiredoxin IIB; AltName: Full=Peroxiredoxin TPx1; AltName: Full=Thioredoxin peroxidase 2B; AltName: Full=Thioredoxin-dependent peroxidase 1;	--
CSS0041336	1.96884	1.38998e-36	5.67225e-35	--	--	uncharacterized protein LOC114286376 isoform X1 [Camellia sinensis]	--	--
CSS0022260	1.12562	2.28676e-36	9.26976e-35	--	--	uncharacterized protein LOC114288178 [Camellia sinensis]	--	--
CSS0039485	1.06238	2.61095e-36	1.05558e-34	K23877 xyloglucan O-acetyltransferase | (RefSeq) protein ALTERED XYLOGLUCAN 4-like (A)	--	protein trichome birefringence-like 14 isoform X1 [Camellia sinensis]	TBL16_ARATH RecName: Full=Protein trichome birefringence-like 16;	--
CSS0020720	1.63036	3.64024e-36	1.46587e-34	K09753 cinnamoyl-CoA reductase [EC:1.2.1.44] | (RefSeq) LOW QUALITY PROTEIN: cinnamoyl-CoA reductase 1-like (A)	ko00940: Phenylpropanoid biosynthesis; ko01100: Metabolic pathways; ko01110: Biosynthesis of secondary metabolites	cinnamoyl-CoA reductase-like SNL6 isoform X2 [Camellia sinensis]	SNL6_ORYSJ RecName: Full=Cinnamoyl-CoA reductase-like SNL6 {ECO:0000305}; EC=1.2.-.- {ECO:0000305}; AltName: Full=Protein SUPPRESSOR OF NH1-MEDIATED LESION 6 {ECO:0000303|PubMed:20862311};	--
novel.4536	1.68489	3.71665e-36	1.49269e-34	--	--	protein MAIN-LIKE 1-like [Camellia sinensis]	MAIL2_ARATH RecName: Full=Protein MAIN-LIKE 2 {ECO:0000303|PubMed:24635680};	--
CSS0007687	1.75214	3.84821e-36	1.54146e-34	--	--	probable transcriptional regulator SLK3 [Camellia sinensis]	SLK2_ARATH RecName: Full=Probable transcriptional regulator SLK2; Short=AtSLK2; AltName: Full=Protein SEUSS-like 2;	--
CSS0044226	1.06635	4.02349e-36	1.60744e-34	K25656 cryptochrome | (RefSeq) cryptochrome DASH, chloroplastic/mitochondrial isoform X1 (A)	--	blue-light photoreceptor PHR2-like [Camellia sinensis]	PHR2_ARATH RecName: Full=Blue-light photoreceptor PHR2;	--
CSS0023764	1.64932	5.65648e-36	2.24511e-34	--	--	hypothetical protein LOK49_LG03G00919 [Camellia lanceoleosa]	--	--
CSS0049076	1.39505	9.99139e-36	3.94511e-34	--	--	hypothetical protein LOK49_LG06G01318 [Camellia lanceoleosa]	--	--
novel.7568	2.10296	4.89552e-35	1.9107e-33	--	--	--	--	--
CSS0009957	1.41629	2.80095e-34	1.07257e-32	--	--	uncharacterized protein LOC114281519 isoform X1 [Camellia sinensis]	--	--
CSS0041728	1.86074	1.42259e-33	5.37987e-32	K10398 kinesin family member 11 | (RefSeq) kinesin-like protein KIN-5D (A)	ko04814: Motor proteins	kinesin-like protein KIN-5D [Camellia sinensis]	KN5D_ARATH RecName: Full=Kinesin-like protein KIN-5D {ECO:0000305};	--
CSS0019067	3.15186	1.16197e-31	4.24658e-30	K19222 1,4-dihydroxy-2-naphthoyl-CoA hydrolase [EC:3.1.2.28] | (RefSeq) 1,4-dihydroxy-2-naphthoyl-CoA thioesterase 1-like isoform X1 (A)	ko00130: Ubiquinone and other terpenoid-quinone biosynthesis; ko01100: Metabolic pathways; ko01110: Biosynthesis of secondary metabolites; ko01240: Biosynthesis of cofactors	hypothetical protein TEA_008099 [Camellia sinensis var. sinensis]	DNAT1_ARATH RecName: Full=1,4-dihydroxy-2-naphthoyl-CoA thioesterase 1 {ECO:0000303|PubMed:22372525}; Short=AtDHNAT1 {ECO:0000303|PubMed:22372525}; Short=DHNA-CoA thioesterase 1 {ECO:0000303|PubMed:22372525}; EC=3.1.2.- {ECO:0000305};	--
CSS0014293	1.46042	8.82168e-31	3.1337e-29	K01689 enolase [EC:4.2.1.11] | (RefSeq) enolase 1, chloroplastic (A)	ko00010: Glycolysis / Gluconeogenesis; ko01100: Metabolic pathways; ko01110: Biosynthesis of secondary metabolites; ko01200: Carbon metabolism; ko01230: Biosynthesis of amino acids; ko03018: RNA degradation	enolase 1, chloroplastic [Camellia sinensis]	ENO1_ARATH RecName: Full=Enolase 1, chloroplastic; EC=4.2.1.11; AltName: Full=2-phospho-D-glycerate hydro-lyase 1; AltName: Full=2-phosphoglycerate dehydratase 1; Flags: Precursor;	--
CSS0047388	2.84925	9.53033e-31	3.36971e-29	--	--	hypothetical protein TEA_018096 [Camellia sinensis var. sinensis]	FPP4_ARATH RecName: Full=Filament-like plant protein 4; Short=AtFPP4;	--
novel.7418	2.95253	1.46956e-30	5.16009e-29	K19619 tyrosyl-DNA phosphodiesterase 2 [EC:3.1.4.-] | (RefSeq) uncharacterized protein LOC114263978 isoform X1 (A)	--	uncharacterized protein LOC114281601 [Camellia sinensis]	--	--
CSS0025413	1.11758	2.02039e-30	7.06973e-29	K00965 UDPglucose--hexose-1-phosphate uridylyltransferase [EC:2.7.7.12] | (RefSeq) ADP-glucose phosphorylase (A)	ko00052: Galactose metabolism; ko00520: Amino sugar and nucleotide sugar metabolism; ko01100: Metabolic pathways; ko01250: Biosynthesis of nucleotide sugars	ADP-glucose phosphorylase [Camellia sinensis]	AGLUP_ARATH RecName: Full=ADP-glucose phosphorylase; EC=2.7.7.-; AltName: Full=ADP-glucose:phosphate adenylyltransferase;	--
novel.8172	3.02935	3.45227e-30	1.19294e-28	--	--	hypothetical protein LOK49_LG07G03511 [Camellia lanceoleosa]	--	--
CSS0008093	1.01552	3.66114e-30	1.26082e-28	--	--	FCS-Like Zinc finger 3-like [Camellia sinensis]	FLZ2_ARATH RecName: Full=FCS-Like Zinc finger 2 {ECO:0000303|PubMed:24901469};	--
CSS0026071	1.2528	8.85502e-30	3.01536e-28	K12761 carbon catabolite-derepressing protein kinase [EC:2.7.11.1] | (RefSeq) CBL-interacting serine/threonine-protein kinase 4-like (A)	--	CBL-interacting serine/threonine-protein kinase 4-like [Camellia sinensis]	CIPK4_ARATH RecName: Full=CBL-interacting serine/threonine-protein kinase 4; EC=2.7.11.1; AltName: Full=SNF1-related kinase 3.3; AltName: Full=SOS2-like protein kinase PKS9;	--
novel.295	4.88374	1.75848e-29	5.92184e-28	--	--	uncharacterized protein LOC114288779 [Camellia sinensis]	LNG2_ARATH RecName: Full=Protein LONGIFOLIA 2; AltName: Full=Protein TON1 RECRUITING MOTIF 1;	--
CSS0036919	1.62374	3.05293e-29	1.01908e-27	K09422 transcription factor MYB, plant | (RefSeq) myb-related protein 308-like (A)	--	hypothetical protein TEA_004154 [Camellia sinensis var. sinensis]	MY123_ACTCC RecName: Full=Transcription factor MYB123 {ECO:0000305}; AltName: Full=Myb-related protein 123 {ECO:0000305}; Short=AcMYB123 {ECO:0000303|PubMed:30912865};	MYB
CSS0029595	2.01207	1.00329e-28	3.27364e-27	--	--	CASP-like protein 4C1 [Camellia sinensis]	CSPL4_RICCO RecName: Full=CASP-like protein 4C1; Short=RcCASPL4C1;	--
CSS0000728	2.25886	5.7145e-28	1.84482e-26	K13679 granule-bound starch synthase [EC:2.4.1.242] | (RefSeq) granule-bound starch synthase 1, chloroplastic/amyloplastic-like (A)	ko00500: Starch and sucrose metabolism; ko01100: Metabolic pathways; ko01110: Biosynthesis of secondary metabolites	granule-bound starch synthase 1, chloroplastic/amyloplastic-like [Camellia sinensis]	SSG1_MANES RecName: Full=Granule-bound starch synthase 1, chloroplastic/amyloplastic; EC=2.4.1.242; AltName: Full=Granule-bound starch synthase I; Short=GBSS-I; Flags: Precursor;	--
CSS0012632	1.26923	7.52449e-28	2.40871e-26	--	--	uncharacterized protein LOC114283015 [Camellia sinensis]	AFP3_ARATH RecName: Full=Ninja-family protein AFP3; AltName: Full=ABI five-binding protein 3; Short=ABI5-binding protein 3;	--
CSS0025619	1.37125	9.27823e-28	2.95767e-26	K06130 lysophospholipase II [EC:3.1.1.5] | (RefSeq) acyl-protein thioesterase 2-like isoform X1 (A)	ko00564: Glycerophospholipid metabolism	acyl-protein thioesterase 2-like isoform X1 [Camellia sinensis]	CAEH1_ORYSJ RecName: Full=Probable carboxylesterase Os04g0669500 {ECO:0000305}; EC=3.1.1.- {ECO:0000305};	--
CSS0046851	2.92065	1.09274e-27	3.47974e-26	K05929 phosphoethanolamine N-methyltransferase [EC:2.1.1.103] | (RefSeq) phosphomethylethanolamine N-methyltransferase-like isoform X1 (A)	ko00564: Glycerophospholipid metabolism	phosphomethylethanolamine N-methyltransferase-like isoform X2 [Camellia sinensis]	PEAM2_ARATH RecName: Full=Phosphomethylethanolamine N-methyltransferase; Short=AtPMEAMT; EC=2.1.1.-; AltName: Full=Phosphoethanolamine N-methyltransferase 2;	--
CSS0016358	1.28233	1.20968e-27	3.83606e-26	K05666 ATP-binding cassette, subfamily C (CFTR/MRP), member 2 | (RefSeq) ABC transporter C family member 10-like (A)	ko02010: ABC transporters	ABC transporter C family member 10-like [Camellia sinensis]	AB10C_ARATH RecName: Full=ABC transporter C family member 10; Short=ABC transporter ABCC.10; Short=AtABCC10; EC=7.6.2.2; AltName: Full=ATP-energized glutathione S-conjugate pump 14; AltName: Full=Glutathione S-conjugate-transporting ATPase 14; AltName: Full=Multidrug resistance-associated protein 14;	--
CSS0043657	2.2741	3.06852e-27	9.63039e-26	--	--	WAT1-related protein At5g47470 [Camellia sinensis]	WTR44_ARATH RecName: Full=WAT1-related protein At5g47470;	--
novel.11798	2.8464	4.30119e-27	1.34713e-25	--	--	protein SRC2 homolog [Camellia sinensis]	SRC2_ARATH RecName: Full=Protein SRC2 homolog {ECO:0000305}; Short=AtSRC2 {ECO:0000303|PubMed:16227454};	--
CSS0042731	1.13743	1.00865e-26	3.1397e-25	--	--	Nudix hydrolase 2 [Camellia lanceoleosa]	NUD10_ARATH RecName: Full=Nudix hydrolase 10; Short=AtNUDT10 {ECO:0000303|PubMed:15878881}; EC=3.6.1.-; AltName: Full=ADP-ribose pyrophosphatase; EC=3.6.1.13 {ECO:0000305|PubMed:15878881}; AltName: Full=NADH pyrophosphatase; EC=3.6.1.22;	--
CSS0027431	1.02611	2.50102e-26	7.69075e-25	K00001 alcohol dehydrogenase [EC:1.1.1.1] | (RefSeq) alcohol dehydrogenase-like 6 (A)	ko00010: Glycolysis / Gluconeogenesis; ko00071: Fatty acid degradation; ko00350: Tyrosine metabolism; ko00620: Pyruvate metabolism; ko01100: Metabolic pathways; ko01110: Biosynthesis of secondary metabolites	alcohol dehydrogenase-like 6 [Camellia sinensis]	ADHL6_ARATH RecName: Full=Alcohol dehydrogenase-like 6; EC=1.1.1.1 {ECO:0000250|UniProtKB:P06525};	--
CSS0042052	7.16585	3.76317e-26	1.15138e-24	K00873 pyruvate kinase [EC:2.7.1.40] | (RefSeq) pyruvate kinase 1, cytosolic-like (A)	ko00010: Glycolysis / Gluconeogenesis; ko00620: Pyruvate metabolism; ko01100: Metabolic pathways; ko01110: Biosynthesis of secondary metabolites; ko01200: Carbon metabolism; ko01230: Biosynthesis of amino acids	Pyruvate kinase 2, cytosolic [Camellia lanceoleosa]	KPYC2_ORYSI RecName: Full=Pyruvate kinase 2, cytosolic {ECO:0000305}; Short=OsPK2 {ECO:0000305}; EC=2.7.1.40 {ECO:0000305};	--
CSS0015845	1.47469	1.37187e-25	4.13503e-24	K13430 serine/threonine-protein kinase PBS1 [EC:2.7.11.1] | (RefSeq) serine/threonine-protein kinase PBS1-like (A)	ko04626: Plant-pathogen interaction	G-type lectin S-receptor-like serine/threonine-protein kinase B120 [Camellia lanceoleosa]	B120_ARATH RecName: Full=G-type lectin S-receptor-like serine/threonine-protein kinase B120; EC=2.7.11.1; Flags: Precursor;	--
CSS0016205	1.76327	3.07982e-25	9.14722e-24	K06130 lysophospholipase II [EC:3.1.1.5] | (RefSeq) acyl-protein thioesterase 2-like (A)	ko00564: Glycerophospholipid metabolism	Acyl-protein thioesterase 2 [Camellia lanceoleosa]	CAEH1_ORYSJ RecName: Full=Probable carboxylesterase Os04g0669500 {ECO:0000305}; EC=3.1.1.- {ECO:0000305};	--
CSS0017794	2.1003	4.7907e-25	1.41184e-23	--	--	uncharacterized protein LOC114305339 isoform X1 [Camellia sinensis]	CPPM_ARATH RecName: Full=Carboxyvinyl-carboxyphosphonate phosphorylmutase, chloroplastic; EC=2.7.8.23; AltName: Full=Carboxyphosphonoenolpyruvate phosphonomutase; Short=CPEP phosphonomutase; Flags: Precursor;	--
CSS0037301	1.73065	6.36998e-25	1.86822e-23	K00940 nucleoside-diphosphate kinase [EC:2.7.4.6] | (RefSeq) nucleoside diphosphate kinase 3-like (A)	ko00230: Purine metabolism; ko00240: Pyrimidine metabolism; ko01100: Metabolic pathways; ko01110: Biosynthesis of secondary metabolites; ko01232: Nucleotide metabolism; ko01240: Biosynthesis of cofactors; ko04016: MAPK signaling pathway - plant	uncharacterized protein LOC114283660 isoform X2 [Camellia sinensis]	NDK3_ARATH RecName: Full=Nucleoside diphosphate kinase III, chloroplastic/mitochondrial; Short=NDK III; Short=NDP kinase III; Short=NDPK III; EC=2.7.4.6; Flags: Precursor;	--
CSS0045845	1.84901	7.73323e-25	2.25501e-23	K14684 solute carrier family 25 (mitochondrial phosphate transporter), member 23/24/25/41 | (RefSeq) adenine nucleotide transporter BT1, chloroplastic/mitochondrial-like (A)	--	probable mitochondrial adenine nucleotide transporter BTL1 [Camellia sinensis]	BRTL1_ARATH RecName: Full=Probable mitochondrial adenine nucleotide transporter BTL1; AltName: Full=Adenine nucleotide transporter BT1-like protein 1;	--
CSS0033801	3.57989	3.54448e-24	1.00751e-22	K03327 multidrug resistance protein, MATE family | (RefSeq) protein DETOXIFICATION 41-like (A)	--	hypothetical protein TEA_001944 [Camellia sinensis var. sinensis]	DTX41_ARATH RecName: Full=Protein DETOXIFICATION 41 {ECO:0000303|PubMed:11739388}; Short=AtDTX41 {ECO:0000303|PubMed:11739388}; AltName: Full=Multidrug and toxic compound extrusion protein 41 {ECO:0000305}; Short=MATE protein 41 {ECO:0000305}; AltName: Full=Protein TANNIN-DEFICIENT SEED 3 {ECO:0000303|PubMed:12376625, ECO:0000303|PubMed:24903359}; AltName: Full=Protein TRANSPARENT TESTA 12 {ECO:0…	--
CSS0037532	1.08436	6.04687e-24	1.70291e-22	--	--	hypothetical protein HYC85_025476 [Camellia sinensis]	Y1686_ARATH RecName: Full=Uncharacterized membrane protein At1g16860;	--
CSS0038571	2.08717	6.84755e-24	1.92484e-22	K00511 squalene monooxygenase [EC:1.14.14.17] | (RefSeq) squalene epoxidase 3-like (A)	ko00100: Steroid biosynthesis; ko00909: Sesquiterpenoid and triterpenoid biosynthesis; ko01100: Metabolic pathways; ko01110: Biosynthesis of secondary metabolites	squalene epoxidase 3-like [Camellia sinensis]	SQE1_PANGI RecName: Full=Squalene monooxygenase SE1 {ECO:0000303|Ref.1}; EC=1.14.14.17 {ECO:0000250|UniProtKB:Q9SM02}; AltName: Full=Squalene epoxidase 1 {ECO:0000303|PubMed:19857882, ECO:0000303|PubMed:29509695, ECO:0000303|Ref.1, ECO:0000303|Ref.2}; Short=PgSQE1 {ECO:0000303|PubMed:19857882, ECO:0000303|PubMed:29509695}; Short=SE {ECO:0000303|Ref.1, ECO:0000303|Ref.2}; Short=SE1 {ECO:0000303|Pu…	--
CSS0004056	5.54503	1.73927e-23	4.8179e-22	K00799 glutathione S-transferase [EC:2.5.1.18] | (RefSeq) glutathione S-transferase-like (A)	ko00480: Glutathione metabolism; ko01100: Metabolic pathways	glutathione S-transferase-like [Camellia sinensis]	GSTF1_TOBAC RecName: Full=Glutathione S-transferase PARB {ECO:0000303|PubMed:1729717}; EC=2.5.1.18 {ECO:0000250|UniProtKB:O80852}; AltName: Full=GST class-phi {ECO:0000303|PubMed:1729717};	--
CSS0037516	1.50094	2.00167e-23	5.53469e-22	K13430 serine/threonine-protein kinase PBS1 [EC:2.7.11.1] | (RefSeq) probable serine/threonine-protein kinase PBL7 isoform X1 (A)	ko04626: Plant-pathogen interaction	Cysteine-rich receptor-like protein kinase 25 [Camellia lanceoleosa]	CRK10_ARATH RecName: Full=Cysteine-rich receptor-like protein kinase 10; Short=Cysteine-rich RLK10; EC=2.7.11.-; AltName: Full=Receptor-like protein kinase 4; Flags: Precursor;	--
CSS0015967	1.29104	2.86414e-23	7.88365e-22	K26499 BOS complex subunit NCLN | (RefSeq) nicalin-1-like isoform X1 (A)	--	nicalin-1-like isoform X2 [Camellia sinensis]	--	--
CSS0001246	2.29953	3.26086e-23	8.94328e-22	K25786 bZIP transcription factor 1/2/11/44/53 | (RefSeq) bZIP transcription factor 11-like (A)	--	hypothetical protein HYC85_020650 [Camellia sinensis]	BZP44_ARATH RecName: Full=bZIP transcription factor 44 {ECO:0000305}; Short=AtbZIP44 {ECO:0000303|PubMed:11906833};	bZIP
CSS0010852	2.55755	3.44034e-23	9.41855e-22	K26385 lysine histidine transporter | (RefSeq) lysine histidine transporter-like 8 (A)	--	lysine histidine transporter-like 8 [Camellia sinensis]	LHTL8_ARATH RecName: Full=Lysine histidine transporter-like 8; AltName: Full=Amino acid transporter-like protein 1;	--
novel.9906	2.45024	4.01634e-23	1.09659e-21	--	--	hypothetical protein HYC85_020419 [Camellia sinensis]	--	--
CSS0008578	1.01229	5.95315e-23	1.6167e-21	--	--	SPX domain-containing protein 1-like [Camellia sinensis]	SPX2_ARATH RecName: Full=SPX domain-containing protein 2 {ECO:0000303|PubMed:18315545}; AltName: Full=Protein SPX DOMAIN GENE 2 {ECO:0000303|PubMed:18315545}; Short=AtSPX2 {ECO:0000303|PubMed:18315545};	--
novel.9640	4.77867	2.4097e-22	6.37901e-21	K13065 shikimate O-hydroxycinnamoyltransferase [EC:2.3.1.133] | (RefSeq) vinorine synthase-like (A)	ko00940: Phenylpropanoid biosynthesis; ko00941: Flavonoid biosynthesis; ko00945: Stilbenoid, diarylheptanoid and gingerol biosynthesis; ko01100: Metabolic pathways; ko01110: Biosynthesis of secondary metabolites	vinorine synthase-like [Camellia sinensis]	SAT_CATRO RecName: Full=Stemmadenine O-acetyltransferase {ECO:0000303|PubMed:29511102}; Short=CrSAT {ECO:0000303|PubMed:29511102}; EC=1.7.1.- {ECO:0000269|PubMed:29511102};	--
CSS0036790	1.37877	5.6003e-22	1.45345e-20	K04125 gibberellin 2beta-dioxygenase [EC:1.14.11.13] | (RefSeq) gibberellin 2-beta-dioxygenase 8-like isoform X1 (A)	ko00904: Diterpenoid biosynthesis; ko01110: Biosynthesis of secondary metabolites	gibberellin 2-beta-dioxygenase 8-like isoform X1 [Camellia sinensis]	G2OX6_ORYSJ RecName: Full=Gibberellin 2-beta-dioxygenase 6 {ECO:0000305}; EC=1.14.11.13 {ECO:0000269|PubMed:18952778}; AltName: Full=Gibberellin 2-beta-hydroxylase 6 {ECO:0000305}; AltName: Full=Gibberellin 2-oxidase 6 {ECO:0000303|PubMed:18952778}; Short=GA 2-oxidase 6 {ECO:0000303|PubMed:18952778}; Short=OsGA2ox6 {ECO:0000303|PubMed:18952778};	--
CSS0000350	1.9645	6.56693e-22	1.69565e-20	--	--	pentatricopeptide repeat-containing protein At1g09900-like [Camellia sinensis]	PP407_ARATH RecName: Full=Pentatricopeptide repeat-containing protein At5g39710; AltName: Full=Protein EMBRYO DEFECTIVE 2745;	--
CSS0031248	6.10552	3.2835e-21	8.28165e-20	K00799 glutathione S-transferase [EC:2.5.1.18] | (RefSeq) glutathione S-transferase F12-like (A)	ko00480: Glutathione metabolism; ko01100: Metabolic pathways	glutathione S-transferase F12-like [Camellia sinensis]	GSTFC_ARATH RecName: Full=Glutathione S-transferase F12 {ECO:0000303|PubMed:12090627}; Short=AtGSTF12 {ECO:0000303|PubMed:12090627}; EC=2.5.1.18 {ECO:0000250|UniProtKB:O80852}; AltName: Full=GST class-phi member 12 {ECO:0000303|PubMed:12090627}; AltName: Full=Glutathione S-transferase 26 {ECO:0000303|PubMed:12090627}; AltName: Full=Protein TRANSPARENT TESTA 19 {ECO:0000303|PubMed:14675436};	--
CSS0028286	1.51568	4.83513e-21	1.21349e-19	K00430 peroxidase [EC:1.11.1.7] | (RefSeq) peroxidase 31-like (A)	ko00940: Phenylpropanoid biosynthesis; ko01100: Metabolic pathways; ko01110: Biosynthesis of secondary metabolites	peroxidase 31-like [Camellia sinensis]	PER63_ARATH RecName: Full=Peroxidase 63; Short=Atperox P63; EC=1.11.1.7; AltName: Full=ATP26a; Flags: Precursor;	--
novel.5428	1.50144	2.56624e-20	6.3054e-19	--	--	hypothetical protein TEA_027680 [Camellia sinensis var. sinensis]	R13L1_ARATH RecName: Full=Putative disease resistance RPP13-like protein 1;	--
CSS0047533	1.14428	3.51015e-20	8.56247e-19	K05909 laccase [EC:1.10.3.2] | (RefSeq) laccase-14-like isoform X1 (A)	--	laccase-14-like isoform X1 [Camellia sinensis]	LAC14_ARATH RecName: Full=Laccase-14; EC=1.10.3.2; AltName: Full=Benzenediol:oxygen oxidoreductase 14; AltName: Full=Diphenol oxidase 14; AltName: Full=Urishiol oxidase 14; Flags: Precursor;	--
CSS0046247	1.47438	3.5166e-20	8.57132e-19	--	--	uncharacterized protein LOC114289379 [Camellia sinensis]	--	--
CSS0003223	2.52843	4.90009e-20	1.18298e-18	--	--	rho GTPase-activating protein 2-like [Camellia sinensis]	RGAP2_ARATH RecName: Full=Rho GTPase-activating protein 2; AltName: Full=Rho-type GTPase-activating protein 2;	--
CSS0017595	2.4617	5.55991e-20	1.33908e-18	--	--	hypothetical protein HYC85_026384 [Camellia sinensis]	--	--
novel.6172	1.40604	1.22159e-19	2.90766e-18	--	--	hypothetical protein TEA_015391 [Camellia sinensis var. sinensis]	--	--
CSS0009063	7.77562	1.43472e-19	3.40429e-18	K13081 leucoanthocyanidin reductase [EC:1.17.1.3] | (RefSeq) leucoanthocyanidin reductase-like (A)	ko00941: Flavonoid biosynthesis; ko01110: Biosynthesis of secondary metabolites	leucoanthocyanidin reductase-like [Camellia sinensis]	LAR_DESUN RecName: Full=Leucoanthocyanidin reductase; Short=Leucocyanidin reductase; EC=1.17.1.3;	--
CSS0049649	1.42499	2.16176e-19	5.06235e-18	--	--	uncharacterized protein LOC114270909 [Camellia sinensis]	--	--
CSS0027832	1.74857	2.66388e-19	6.20478e-18	K00134 glyceraldehyde 3-phosphate dehydrogenase (phosphorylating) [EC:1.2.1.12] | (RefSeq) glyceraldehyde-3-phosphate dehydrogenase GAPCP1, chloroplastic-like isoform X1 (A)	ko00010: Glycolysis / Gluconeogenesis; ko00710: Carbon fixation in photosynthetic organisms; ko01100: Metabolic pathways; ko01110: Biosynthesis of secondary metabolites; ko01200: Carbon metabolism; ko01230: Biosynthesis of amino acids	glyceraldehyde-3-phosphate dehydrogenase GAPCP1, chloroplastic-like isoform X1 [Camellia sinensis]	G3PP1_ARATH RecName: Full=Glyceraldehyde-3-phosphate dehydrogenase GAPCP1, chloroplastic; EC=1.2.1.12; AltName: Full=Glyceraldehyde-3-phosphate dehydrogenase of plastid 1; AltName: Full=NAD-dependent glyceraldehydephosphate dehydrogenase chloroplastic 1; Flags: Precursor;	--
CSS0037114	2.07786	2.79114e-19	6.49623e-18	K00511 squalene monooxygenase [EC:1.14.14.17] | (RefSeq) squalene monooxygenase-like (A)	ko00100: Steroid biosynthesis; ko00909: Sesquiterpenoid and triterpenoid biosynthesis; ko01100: Metabolic pathways; ko01110: Biosynthesis of secondary metabolites	squalene monooxygenase-like [Camellia sinensis]	SQE1_PANGI RecName: Full=Squalene monooxygenase SE1 {ECO:0000303|Ref.1}; EC=1.14.14.17 {ECO:0000250|UniProtKB:Q9SM02}; AltName: Full=Squalene epoxidase 1 {ECO:0000303|PubMed:19857882, ECO:0000303|PubMed:29509695, ECO:0000303|Ref.1, ECO:0000303|Ref.2}; Short=PgSQE1 {ECO:0000303|PubMed:19857882, ECO:0000303|PubMed:29509695}; Short=SE {ECO:0000303|Ref.1, ECO:0000303|Ref.2}; Short=SE1 {ECO:0000303|Pu…	--
CSS0011860	1.53063	6.93561e-19	1.57333e-17	K07407 alpha-galactosidase [EC:3.2.1.22] | (RefSeq) alpha-galactosidase-like isoform X1 (A)	ko00052: Galactose metabolism; ko00561: Glycerolipid metabolism; ko00600: Sphingolipid metabolism; ko00603: Glycosphingolipid biosynthesis - globo and isoglobo series; ko01100: Metabolic pathways	alpha galactosidase [Camellia sinensis]	AGAL_COFAR RecName: Full=Alpha-galactosidase; EC=3.2.1.22; AltName: Full=Alpha-D-galactoside galactohydrolase; AltName: Full=Melibiase; Flags: Precursor;	--
CSS0048359	1.14572	9.68349e-19	2.18528e-17	K11420 [histone H3]-lysine9 N-trimethyltransferase EHMT [EC:2.1.1.355] | (RefSeq) histone-lysine N-methyltransferase, H3 lysine-9 specific SUVH4-like (A)	ko00310: Lysine degradation; ko01100: Metabolic pathways	histone-lysine N-methyltransferase ATX4-like isoform X3 [Camellia sinensis]	ATX4_ARATH RecName: Full=Histone-lysine N-methyltransferase ATX4; EC=2.1.1.-; AltName: Full=Protein SET DOMAIN GROUP 16; AltName: Full=Trithorax-homolog protein 4; Short=TRX-homolog protein 4; Short=Trithorax 4;	PHD
CSS0040091	1.91492	1.29388e-18	2.90057e-17	K09286 EREBP-like factor | (RefSeq) ethylene-responsive transcription factor CRF2-like (A)	--	ethylene-responsive transcription factor 12-like [Camellia sinensis]	ERF81_ARATH RecName: Full=Ethylene-responsive transcription factor 12; Short=AtERF12; AltName: Full=Ethylene-responsive element-binding factor 12; Short=EREBP-12;	AP2/ERF-ERF
CSS0024059	1.33471	1.54522e-18	3.45129e-17	K13420 LRR receptor-like serine/threonine-protein kinase FLS2 [EC:2.7.11.1] | (RefSeq) LRR receptor-like serine/threonine-protein kinase FLS2 (A)	ko04016: MAPK signaling pathway - plant; ko04626: Plant-pathogen interaction	MDIS1-interacting receptor like kinase 2 [Camellia lanceoleosa]	MIK2_ARATH RecName: Full=MDIS1-interacting receptor like kinase 2 {ECO:0000303|PubMed:26863186}; Short=AtMIK2 {ECO:0000303|PubMed:26863186}; AltName: Full=Probable LRR receptor-like serine/threonine-protein kinase At4g08850; EC=2.7.11.1 {ECO:0000305}; Flags: Precursor;	--
CSS0037440	1.93644	2.2631e-18	5.00331e-17	K09284 AP2-like factor, euAP2 lineage | (RefSeq) APETALA2-like protein 3 isoform X1 (A)	--	APETALA2-like protein 3 isoform X1 [Camellia sinensis]	AP23_ORYSJ RecName: Full=APETALA2-like protein 3 {ECO:0000303|PubMed:28066457}; AltName: Full=Protein SUPERNUMERARY BRACT {ECO:0000303|PubMed:17144896};	AP2/ERF-AP2
CSS0026701	2.61342	2.56549e-18	5.66362e-17	K07213 copper chaperone | (RefSeq) copper transport protein ATX1 (A)	--	heavy metal-associated isoprenylated plant protein 23 [Camellia sinensis]	HIP23_ARATH RecName: Full=Heavy metal-associated isoprenylated plant protein 23 {ECO:0000303|PubMed:21072340, ECO:0000303|PubMed:23368984}; Short=AtHIP23 {ECO:0000303|PubMed:21072340, ECO:0000303|PubMed:23368984}; Flags: Precursor;	--
CSS0044828	10.3695	3.88239e-18	8.46039e-17	--	--	hypothetical protein HYC85_015605 [Camellia sinensis]	--	--
CSS0040199	2.70314	4.65295e-18	1.01106e-16	--	--	transcription factor bHLH137-like isoform X2 [Camellia sinensis]	BH137_ARATH RecName: Full=Transcription factor bHLH137; AltName: Full=Basic helix-loop-helix protein 137; Short=AtbHLH137; Short=bHLH 137; AltName: Full=Transcription factor EN 89; AltName: Full=bHLH transcription factor bHLH137;	--
CSS0000024	2.86615	4.99865e-18	1.08463e-16	K09286 EREBP-like factor | (RefSeq) ethylene-responsive transcription factor TINY-like (A)	--	ethylene-responsive transcription factor TINY-like [Camellia sinensis]	DREB3_ARATH RecName: Full=Dehydration-responsive element-binding protein 3; AltName: Full=Protein TINY 2;	AP2/ERF-ERF
CSS0013484	1.16764	5.45609e-18	1.18052e-16	--	--	uncharacterized protein LOC114307234 [Camellia sinensis]	--	--
novel.6761	3.71631	5.61967e-18	1.21505e-16	--	--	hypothetical protein HYC85_014081 [Camellia sinensis]	--	--
CSS0023413	2.85607	7.3518e-18	1.57836e-16	--	--	epoxide hydrolase 4-like [Camellia sinensis]	--	--
CSS0043588	1.13391	1.2326e-17	2.61128e-16	K22074 NFU1 iron-sulfur cluster scaffold homolog, mitochondrial | (RefSeq) nifU-like protein 1, chloroplastic (A)	--	nifU-like protein 2, chloroplastic [Camellia sinensis]	NIFU2_ARATH RecName: Full=NifU-like protein 2, chloroplastic; Short=AtCNfu2; Short=AtCnfU-V; Flags: Precursor;	--
CSS0040096	1.9988	1.24146e-17	2.62821e-16	--	--	uncharacterized protein LOC114273233 isoform X1 [Camellia sinensis]	--	--
CSS0025288	1.01075	1.41978e-17	2.98911e-16	--	--	hypothetical protein TEA_011742 [Camellia sinensis var. sinensis]	--	--
CSS0034202	1.72664	1.55261e-17	3.25973e-16	K01859 chalcone isomerase [EC:5.5.1.6] | (RefSeq) chalcone--flavonone isomerase (A)	ko00941: Flavonoid biosynthesis; ko01100: Metabolic pathways; ko01110: Biosynthesis of secondary metabolites	chalcone isomerase [Camellia nitidissima]	CFI_CAMSI RecName: Full=Chalcone--flavanone isomerase; Short=Chalcone isomerase; EC=5.5.1.6;	--
CSS0026112	1.10537	2.02689e-17	4.23795e-16	K00430 peroxidase [EC:1.11.1.7] | (RefSeq) peroxidase 12-like (A)	ko00940: Phenylpropanoid biosynthesis; ko01100: Metabolic pathways; ko01110: Biosynthesis of secondary metabolites	peroxidase 12 [Camellia sinensis]	PER12_ARATH RecName: Full=Peroxidase 12; Short=Atperox P12; EC=1.11.1.7; AltName: Full=ATP4a; AltName: Full=PRXR6; Flags: Precursor;	--
CSS0014555	1.49567	3.90225e-17	8.0322e-16	K09422 transcription factor MYB, plant | (RefSeq) transcription factor AS1-like (A)	--	hypothetical protein HYC85_022002 [Camellia sinensis]	AS1_ARATH RecName: Full=Transcription factor AS1 {ECO:0000303|PubMed:11140682}; AltName: Full=Myb-related protein 91 {ECO:0000303|PubMed:9839469}; Short=AtMYB91 {ECO:0000303|PubMed:9839469}; AltName: Full=Protein ASYMMETRIC LEAVES 1 {ECO:0000303|PubMed:11140682}; AltName: Full=Protein PHANTASTICA {ECO:0000303|PubMed:10102816}; Short=AtPHAN {ECO:0000303|PubMed:10102816};	MYB
CSS0001530	1.82822	6.72307e-17	1.36447e-15	K13691 pathogen-inducible salicylic acid glucosyltransferase [EC:2.4.1.-] | (RefSeq) UDP-glycosyltransferase 74G1-like (A)	--	7-deoxyloganetin glucosyltransferase-like [Camellia sinensis]	UGT2_GARJA RecName: Full=7-deoxyloganetin glucosyltransferase; EC=2.4.1.324; AltName: Full=Genipin glucosyltransferase; AltName: Full=UDP-glucose glucosyltransferase 2; Short=GjUGT2; AltName: Full=UDP-glycosyltransferase 85A24;	--
CSS0037983	1.00497	1.15782e-16	2.30526e-15	K08869 aarF domain-containing kinase | (RefSeq) uncharacterized aarF domain-containing protein kinase At5g05200, chloroplastic isoform X1 (A)	--	uncharacterized aarF domain-containing protein kinase At5g05200, chloroplastic isoform X1 [Camellia sinensis]	Y5520_ARATH RecName: Full=Uncharacterized aarF domain-containing protein kinase At5g05200, chloroplastic; EC=2.7.-.-; Flags: Precursor;	--
CSS0019548	2.08687	2.55317e-16	4.98884e-15	K01183 chitinase [EC:3.2.1.14] | (RefSeq) hevamine-A-like (A)	ko00520: Amino sugar and nucleotide sugar metabolism; ko01100: Metabolic pathways	hevamine-A-like [Camellia sinensis]	CHLY_HEVBR RecName: Full=Hevamine-A; Includes: RecName: Full=Chitinase; EC=3.2.1.14; Includes: RecName: Full=Lysozyme; EC=3.2.1.17; Flags: Precursor;	--
CSS0029395	1.17495	3.09231e-16	6.01528e-15	K22683 aspartyl protease family protein [EC:3.4.23.-] | (RefSeq) protein ASPARTIC PROTEASE IN GUARD CELL 1-like (A)	--	protein ASPARTIC PROTEASE IN GUARD CELL 1-like [Camellia sinensis]	ASPG1_ARATH RecName: Full=Protein ASPARTIC PROTEASE IN GUARD CELL 1; Short=AtASPG1; EC=3.4.23.-; Flags: Precursor;	--
CSS0042263	1.43455	4.05711e-16	7.79247e-15	K07517 Delta3-Delta2-enoyl-CoA isomerase [EC:5.3.3.8] | (RefSeq) enoyl-CoA delta isomerase 1, peroxisomal-like (A)	ko00071: Fatty acid degradation	enoyl-CoA delta isomerase 1, peroxisomal-like [Camellia sinensis]	ECI1_ARATH RecName: Full=Enoyl-CoA delta isomerase 1, peroxisomal {ECO:0000305}; EC=5.3.3.8 {ECO:0000269|PubMed:18657232}; AltName: Full=Delta(3),Delta(2)-enoyl CoA isomerase 1 {ECO:0000303|PubMed:18657232}; Short=AtECI1 {ECO:0000303|PubMed:18657232};	--
CSS0047983	1.01119	5.23386e-16	9.99588e-15	--	--	hypothetical protein HYC85_000804 [Camellia sinensis]	--	--
CSS0021289	2.01544	5.82917e-16	1.1098e-14	K15382 solute carrier family 50 (sugar transporter) | (RefSeq) bidirectional sugar transporter SWEET17-like isoform X1 (A)	--	bidirectional sugar transporter SWEET17-like isoform X1 [Camellia sinensis]	SWT17_ARATH RecName: Full=Bidirectional sugar transporter SWEET17 {ECO:0000303|PubMed:21107422}; Short=AtSWEET17 {ECO:0000303|PubMed:21107422}; AltName: Full=Protein SUGARS WILL EVENTUALLY BE EXPORTED TRANSPORTERS 17 {ECO:0000303|PubMed:21107422};	--
CSS0028559	2.5681	1.05137e-15	1.97452e-14	K04498 E1A/CREB-binding protein [EC:2.3.1.48] | (RefSeq) histone acetyltransferase HAC1-like isoform X1 (A)	ko03083: Polycomb repressive complex; ko03250: Viral life cycle - HIV-1	hypothetical protein HYC85_002310 [Camellia sinensis]	BT4_ARATH RecName: Full=BTB/POZ and TAZ domain-containing protein 4; AltName: Full=BTB and TAZ domain protein 4;	TAZ
CSS0031239	1.05679	1.42037e-15	2.65278e-14	K14574 ribosome maturation protein SDO1 | (RefSeq) LOW QUALITY PROTEIN: ribosome maturation protein SBDS-like (A)	ko03008: Ribosome biogenesis in eukaryotes	hypothetical protein HYC85_025588 [Camellia sinensis]	WTR38_ARATH RecName: Full=WAT1-related protein At5g07050;	--
CSS0011820	2.49734	2.84147e-15	5.21101e-14	--	--	uncharacterized protein LOC114289720 [Camellia sinensis]	--	--
CSS0041940	3.54556	2.93988e-15	5.385e-14	K16296 serine carboxypeptidase-like clade I [EC:3.4.16.-] | (RefSeq) serine carboxypeptidase-like 7 (A)	--	serine carboxypeptidase-like 7 [Camellia sinensis]	SCP18_ARATH RecName: Full=Serine carboxypeptidase-like 18; EC=3.4.16.-; Flags: Precursor;	--
CSS0008923	2.88895	6.81302e-15	1.21576e-13	--	--	beta-glucosidase 1 GH5 family [Camellia sinensis]	--	--
CSS0025824	2.06232	9.94936e-15	1.76406e-13	K00430 peroxidase [EC:1.11.1.7] | (RefSeq) peroxidase 4-like (A)	ko00940: Phenylpropanoid biosynthesis; ko01100: Metabolic pathways; ko01110: Biosynthesis of secondary metabolites	ascorbate peroxidase [Camellia sinensis]	PER4_VITVI RecName: Full=Peroxidase 4 {ECO:0000250|UniProtKB:Q42578}; EC=1.11.1.7; Flags: Precursor;	--
CSS0011582	2.65047	1.03848e-14	1.83912e-13	--	--	filament-like plant protein 4 [Camellia sinensis]	FPP4_ARATH RecName: Full=Filament-like plant protein 4; Short=AtFPP4;	--
CSS0009988	1.54994	1.36568e-14	2.40182e-13	--	--	hypothetical protein HYC85_015672 [Camellia sinensis]	AFP2_ARATH RecName: Full=Ninja-family protein AFP2; AltName: Full=ABI five-binding protein 2; Short=ABI5-binding protein 2;	--
CSS0008317	1.0809	1.48728e-14	2.61115e-13	--	--	nucleobase-ascorbate transporter 6 [Camellia sinensis]	NAT6_ARATH RecName: Full=Nucleobase-ascorbate transporter 6; Short=AtNAT6;	--
CSS0017197	5.59153	1.53832e-14	2.69609e-13	K00660 chalcone synthase [EC:2.3.1.74] | (RefSeq) chalcone synthase 2 (A)	ko00941: Flavonoid biosynthesis; ko00960: Tropane, piperidine and pyridine alkaloid biosynthesis; ko01100: Metabolic pathways; ko01110: Biosynthesis of secondary metabolites; ko04712: Circadian rhythm - plant	hypothetical protein MLD38_015591 [Melastoma candidum]	CHS2_CAMSI RecName: Full=Chalcone synthase 2; EC=2.3.1.74; AltName: Full=Naringenin-chalcone synthase 2;	--
CSS0016632	5.65983	2.1876e-14	3.7947e-13	K09422 transcription factor MYB, plant | (RefSeq) myb-related protein 308-like (A)	--	myb-related protein 308-like [Camellia sinensis]	MYB1_CROXC RecName: Full=Transcription factor MYB1 {ECO:0000305}; AltName: Full=Myb-related protein 1 {ECO:0000303|PubMed:31004005}; Short=CcMYB1 {ECO:0000303|PubMed:31004005};	MYB
CSS0042300	1.14791	2.38146e-14	4.11457e-13	--	--	mediator of RNA polymerase II transcription subunit 33A-like isoform X1 [Camellia sinensis]	MD33A_ARATH RecName: Full=Mediator of RNA polymerase II transcription subunit 33A; AltName: Full=REF4-related 1 protein; AltName: Full=REF4-resembling 1 protein;	--
CSS0049230	1.81708	8.04382e-14	1.34253e-12	K13422 transcription factor MYC2 | (RefSeq) transcription factor MYC2-like (A)	ko04016: MAPK signaling pathway - plant; ko04075: Plant hormone signal transduction	transcription factor bHLH25-like [Camellia sinensis]	BH025_ARATH RecName: Full=Transcription factor bHLH25; AltName: Full=Basic helix-loop-helix protein 25; Short=AtbHLH25; Short=bHLH 25; AltName: Full=Transcription factor EN 29; AltName: Full=bHLH transcription factor bHLH025;	bHLH
CSS0042841	1.97416	9.76503e-14	1.62181e-12	--	--	protein CHUP1, chloroplastic-like [Camellia sinensis]	CHUP1_ARATH RecName: Full=Protein CHUP1, chloroplastic; AltName: Full=Protein CHLOROPLAST UNUSUAL POSITIONING 1;	--
CSS0036782	1.2813	1.37341e-13	2.2576e-12	K13415 protein brassinosteroid insensitive 1 [EC:2.7.10.1 2.7.11.1] | (RefSeq) systemin receptor SR160 (A)	ko04075: Plant hormone signal transduction	LRR receptor-like serine/threonine-protein kinase [Camellia sinensis]	RGI4_ARATH RecName: Full=Leucine-rich repeat receptor-like serine/threonine-protein kinase RGI4 {ECO:0000305|PubMed:27229312}; EC=2.7.11.1 {ECO:0000255|PROSITE-ProRule:PRU00159}; AltName: Full=Protein RECEPTOR OF RGF1 2 {ECO:0000303|PubMed:27229311}; AltName: Full=Protein RGF1 INSENSITIVE 4 {ECO:0000303|PubMed:27229312}; AltName: Full=Protein STERILITY-REGULATING KINASE MEMBER 2 {ECO:0000303|PubM…	--
CSS0014873	2.91797	1.4868e-13	2.4374e-12	--	--	pathogen-related protein-like [Camellia sinensis]	PRPX_HORVU RecName: Full=Pathogen-related protein;	--
CSS0029799	1.84978	2.659e-13	4.29431e-12	--	--	hypothetical protein TEA_002863 [Camellia sinensis var. sinensis]	--	--
novel.6078	2.06455	4.53133e-13	7.196e-12	--	--	--	--	--
CSS0018652	1.20381	5.35476e-13	8.43763e-12	--	--	hypothetical protein HYC85_008033 [Camellia sinensis]	--	--
novel.2159	1.11919	6.18081e-13	9.67914e-12	--	--	zinc-finger homeodomain protein 11-like [Camellia sinensis]	ZHD11_ARATH RecName: Full=Zinc-finger homeodomain protein 11; Short=AtZHD11; AltName: Full=Transcription factor HB29; Short=AtHB-29; AltName: Full=Zinc finger homeodomain transcription factor 1;	zf-HD
CSS0009158	2.62505	1.49155e-12	2.29099e-11	K07213 copper chaperone | (RefSeq) copper transport protein ATX1 (A)	--	heavy metal-associated isoprenylated plant protein 45 [Camellia sinensis]	HIP45_ARATH RecName: Full=Heavy metal-associated isoprenylated plant protein 45 {ECO:0000303|PubMed:21072340, ECO:0000303|PubMed:23368984}; Short=AtHIP45 {ECO:0000303|PubMed:21072340, ECO:0000303|PubMed:23368984}; Flags: Precursor;	--
novel.1733	2.24203	1.51867e-12	2.33029e-11	--	--	--	--	--
CSS0013514	1.54394	1.54727e-12	2.37059e-11	K18857 alcohol dehydrogenase class-P [EC:1.1.1.1] | (RefSeq) alcohol dehydrogenase 2-like isoform X1 (A)	ko00010: Glycolysis / Gluconeogenesis; ko00071: Fatty acid degradation; ko00350: Tyrosine metabolism; ko00592: alpha-Linolenic acid metabolism; ko00620: Pyruvate metabolism; ko01100: Metabolic pathways; ko01110: Biosynthesis of secondary metabolites	alcohol dehydrogenase 2-like isoform X2 [Camellia sinensis]	ADH1_PETHY RecName: Full=Alcohol dehydrogenase 1 {ECO:0000303|PubMed:1678286}; EC=1.1.1.1 {ECO:0000269|PubMed:1678286};	--
CSS0032620	1.18357	3.27067e-12	4.91699e-11	K09022 2-iminobutanoate/2-iminopropanoate deaminase [EC:3.5.99.10] | (RefSeq) reactive Intermediate Deaminase A, chloroplastic-like (A)	--	hypothetical protein HYC85_011644 [Camellia sinensis]	RIDA_ARATH RecName: Full=Reactive Intermediate Deaminase A, chloroplastic {ECO:0000303|PubMed:25070638}; EC=3.5.99.10 {ECO:0000269|PubMed:25070638}; AltName: Full=2-iminobutanoate/2-iminopropanoate deaminase; Flags: Precursor;	--
CSS0027745	1.77181	6.25668e-12	9.19267e-11	K18266 protein NDRG1 | (RefSeq) protein NDL1-like (A)	--	protein NDL2-like [Camellia sinensis]	NDL2_ARATH RecName: Full=Protein NDL2 {ECO:0000305}; AltName: Full=Protein N-MYC DOWNREGULATED-LIKE 2 {ECO:0000303|PubMed:19948787};	--
CSS0040156	1.37624	8.70515e-12	1.2686e-10	K01674 carbonic anhydrase [EC:4.2.1.1] | (RefSeq) alpha carbonic anhydrase 1, chloroplastic-like (A)	ko00910: Nitrogen metabolism; ko01100: Metabolic pathways	hypothetical protein HYC85_006890 [Camellia sinensis]	ATCA1_ARATH RecName: Full=Alpha carbonic anhydrase 1, chloroplastic; Short=AtaCA1; Short=AtalphaCA1; EC=4.2.1.1; AltName: Full=Alpha carbonate dehydratase 1; Flags: Precursor;	--
CSS0008411	1.52032	1.14106e-11	1.65337e-10	K22683 aspartyl protease family protein [EC:3.4.23.-] | (RefSeq) protein ASPARTIC PROTEASE IN GUARD CELL 1-like (A)	--	protein ASPARTIC PROTEASE IN GUARD CELL 1-like [Camellia sinensis]	ASPG1_ARATH RecName: Full=Protein ASPARTIC PROTEASE IN GUARD CELL 1; Short=AtASPG1; EC=3.4.23.-; Flags: Precursor;	--
novel.3810	1.07153	1.45812e-11	2.09385e-10	--	--	embryo-specific protein ATS3A-like [Camellia sinensis]	ATS3B_ARATH RecName: Full=Embryo-specific protein ATS3B {ECO:0000305}; AltName: Full=Protein ARABIDOPSIS THALIANA SEED 3B {ECO:0000305}; Flags: Precursor;	--
CSS0004089	3.21151	1.53373e-11	2.19621e-10	K17961 trimethyltridecatetraene/dimethylnonatriene synthase [EC:1.14.14.58 1.14.14.59] | (RefSeq) cytochrome P450 CYP82D47-like (A)	ko00904: Diterpenoid biosynthesis; ko01110: Biosynthesis of secondary metabolites	hypothetical protein HYC85_003056 [Camellia sinensis]	C82G1_ARATH RecName: Full=Dimethylnonatriene synthase {ECO:0000303|PubMed:21088219}; EC=1.14.14.59 {ECO:0000269|PubMed:21088219}; AltName: Full=Cytochrome P450 82G1 {ECO:0000303|PubMed:21088219}; AltName: Full=Protein OVIPOSITION RATE 9 {ECO:0000303|PubMed:26699853}; AltName: Full=Trimethyltridecatetraene synthase {ECO:0000303|PubMed:21088219}; EC=1.14.14.58 {ECO:0000269|PubMed:21088219};	--
novel.6730	2.8413	1.5838e-11	2.26577e-10	--	--	hypothetical protein LOK49_LG06G00699 [Camellia lanceoleosa]	--	--
CSS0025588	1.25254	2.02643e-11	2.87602e-10	K05761 villin 1 | (RefSeq) villin-1 (A)	--	villin-1 [Camellia sinensis]	VILI1_ARATH RecName: Full=Villin-1 {ECO:0000303|PubMed:10631247};	--
CSS0035870	1.58884	2.71786e-11	3.82878e-10	K13430 serine/threonine-protein kinase PBS1 [EC:2.7.11.1] | (RefSeq) serine/threonine-protein kinase PBS1-like isoform X1 (A)	ko04626: Plant-pathogen interaction	inactive protein kinase SELMODRAFT_444075-like [Camellia sinensis]	Y4407_SELML RecName: Full=Inactive protein kinase SELMODRAFT_444075;	--
CSS0012417	2.32775	5.24859e-11	7.17802e-10	--	--	putative membrane protein C776.05 [Camellia lanceoleosa]	GPC1_RICCO RecName: Full=Glycerophosphocholine acyltransferase 1 {ECO:0000303|PubMed:27758859}; Short=GPCAT {ECO:0000303|PubMed:27758859}; EC=2.3.1.- {ECO:0000269|PubMed:27758859};	--
novel.8525	2.43839	1.21224e-10	1.60313e-09	K09775 uncharacterized protein | (RefSeq) uncharacterized protein LOC114311447 (A)	--	putative membrane protein YuiD [Camellia lanceoleosa]	--	--
CSS0022981	1.0092	1.35347e-10	1.78371e-09	K01530 phospholipid-translocating ATPase [EC:7.6.2.1] | (RefSeq) probable phospholipid-transporting ATPase 8 isoform X1 (A)	--	probable phospholipid-transporting ATPase 8 isoform X1 [Camellia sinensis]	ALA8_ARATH RecName: Full=Probable phospholipid-transporting ATPase 8 {ECO:0000303|PubMed:11402198}; Short=AtALA8 {ECO:0000303|PubMed:11402198}; EC=7.6.2.1 {ECO:0000305|PubMed:11402198}; AltName: Full=Aminophospholipid flippase 8 {ECO:0000303|PubMed:11402198};	--
novel.4169	1.27436	1.46375e-10	1.92156e-09	K00975 glucose-1-phosphate adenylyltransferase [EC:2.7.7.27] | (RefSeq) glucose-1-phosphate adenylyltransferase small subunit, chloroplastic/amyloplastic-like (A)	ko00500: Starch and sucrose metabolism; ko00520: Amino sugar and nucleotide sugar metabolism; ko01100: Metabolic pathways; ko01110: Biosynthesis of secondary metabolites; ko01250: Biosynthesis of nucleotide sugars	hypothetical protein HYC85_021549 [Camellia sinensis]	GLGS_SOLTU RecName: Full=Glucose-1-phosphate adenylyltransferase small subunit, chloroplastic/amyloplastic; EC=2.7.7.27; AltName: Full=ADP-glucose pyrophosphorylase; AltName: Full=ADP-glucose synthase; AltName: Full=AGPase B; AltName: Full=Alpha-D-glucose-1-phosphate adenyl transferase; Flags: Precursor;	--
CSS0032750	1.21532	1.73028e-10	2.25878e-09	K03327 multidrug resistance protein, MATE family | (RefSeq) protein DETOXIFICATION 40-like isoform X1 (A)	--	hypothetical protein HYC85_018340 [Camellia sinensis]	DTX40_ARATH RecName: Full=Protein DETOXIFICATION 40 {ECO:0000303|PubMed:11739388}; Short=AtDTX40 {ECO:0000303|PubMed:11739388}; AltName: Full=Multidrug and toxic compound extrusion protein 40 {ECO:0000305}; Short=MATE protein 40 {ECO:0000305};	--
CSS0019156	1.83313	1.94043e-10	2.52446e-09	K01507 inorganic pyrophosphatase [EC:3.6.1.1] | (RefSeq) soluble inorganic pyrophosphatase 1-like (A)	ko00190: Oxidative phosphorylation	soluble inorganic pyrophosphatase 1-like [Camellia sinensis]	IPYR1_ARATH RecName: Full=Soluble inorganic pyrophosphatase 1 {ECO:0000303|PubMed:15135060}; EC=3.6.1.1 {ECO:0000269|Ref.9}; AltName: Full=Pyrophosphate phospho-hydrolase 1 {ECO:0000303|PubMed:15135060}; Short=PPase 1 {ECO:0000303|PubMed:15135060};	--
novel.8416	1.2522	2.27124e-10	2.93602e-09	K12778 meiosis-specific protein | (RefSeq) meiosis-specific protein ASY1 (A)	--	hypothetical protein HYC85_015132 [Camellia sinensis]	ASY1_ARATH RecName: Full=Meiosis-specific protein ASY1 {ECO:0000305}; AltName: Full=Protein ASYNAPTIC 1 {ECO:0000303|PubMed:10855496}; Short=AtASY1 {ECO:0000303|PubMed:22319460};	--
novel.743	3.2937	2.37968e-10	3.06838e-09	K13418 somatic embryogenesis receptor kinase 1 [EC:2.7.10.1 2.7.11.1] | (RefSeq) somatic embryogenesis receptor kinase 1-like (A)	--	probable LRR receptor-like serine/threonine-protein kinase At5g10290 isoform X5 [Camellia sinensis]	Y5129_ARATH RecName: Full=Probable LRR receptor-like serine/threonine-protein kinase At5g10290; EC=2.7.11.1; Flags: Precursor;	--
CSS0019293	1.01954	2.42441e-10	3.12341e-09	K13466 EIX receptor 1/2 | (RefSeq) receptor-like protein EIX2 isoform X1 (A)	ko04626: Plant-pathogen interaction	receptor-like protein EIX1 [Camellia sinensis]	EIX1_SOLLC RecName: Full=Receptor-like protein EIX1 {ECO:0000305}; AltName: Full=EIX receptor 1 {ECO:0000312|EMBL:AAR28377.1}; Flags: Precursor;	--
novel.5194	7.97877	2.66628e-10	3.43212e-09	--	--	uncharacterized protein LOC114306310 [Camellia sinensis]	--	--
CSS0014667	1.11736	2.88491e-10	3.69946e-09	K24175 MFS transporter, MFS domain-containing protein family, molybdate-anion transporter | (RefSeq) molybdate-anion transporter (A)	--	molybdate-anion transporter [Camellia sinensis]	--	--
CSS0045569	2.58786	3.08e-10	3.94134e-09	K01738 cysteine synthase [EC:2.5.1.47] | (RefSeq) cysteine synthase-like isoform X1 (A)	ko00270: Cysteine and methionine metabolism; ko00920: Sulfur metabolism; ko01100: Metabolic pathways; ko01110: Biosynthesis of secondary metabolites; ko01200: Carbon metabolism; ko01230: Biosynthesis of amino acids	cysteine synthase-like isoform X1 [Camellia sinensis]	CYSK_CITLA RecName: Full=Cysteine synthase {ECO:0000303|PubMed:8280125}; Short=CSase; EC=2.5.1.47 {ECO:0000269|PubMed:8280125, ECO:0000269|PubMed:9013806}; AltName: Full=Beta-PA/CSase; EC=2.5.1.51 {ECO:0000269|PubMed:8280125, ECO:0000269|PubMed:9013806}; AltName: Full=Beta-pyrazolylalanine synthase {ECO:0000303|PubMed:8280125}; EC=4.2.1.50 {ECO:0000269|PubMed:8280125, ECO:0000269|PubMed:9013806};…	--
novel.10081	1.03759	3.45962e-10	4.39754e-09	--	--	hypothetical protein HYC85_020672 [Camellia sinensis]	SNAK2_SOLTU RecName: Full=Snakin-2; Flags: Precursor;	--
novel.6444	2.49779	3.55793e-10	4.52063e-09	--	--	hypothetical protein LOK49_LG05G00825 [Camellia lanceoleosa]	--	--
novel.127	2.74173	3.92939e-10	4.9739e-09	K01489 cytidine deaminase [EC:3.5.4.5] | (RefSeq) cytidine deaminase 1-like (A)	ko00240: Pyrimidine metabolism; ko01100: Metabolic pathways; ko01232: Nucleotide metabolism	cytidine deaminase 1-like [Camellia sinensis]	CDA1_ARATH RecName: Full=Cytidine deaminase 1 {ECO:0000303|PubMed:10024464, ECO:0000303|PubMed:10469156}; Short=At-CDA1 {ECO:0000303|PubMed:10024464, ECO:0000303|PubMed:10469156}; EC=3.5.4.5 {ECO:0000269|PubMed:10024464, ECO:0000269|PubMed:10469156, ECO:0000269|Ref.3};	--
CSS0030824	3.6356	4.06628e-10	5.13012e-09	--	--	flocculation protein FLO11-like [Camellia sinensis]	--	--
CSS0034949	1.29973	4.23005e-10	5.33231e-09	--	--	--	--	--
novel.8143	2.80047	9.86235e-10	1.2133e-08	K13944 LOB domain-containing protein 16 | (RefSeq) LOB domain-containing protein 16 (A)	--	LOB domain-containing protein 4 [Camellia lanceoleosa]	LBD4_ARATH RecName: Full=LOB domain-containing protein 4; AltName: Full=ASYMMETRIC LEAVES 2-like protein 6; Short=AS2-like protein 6;	LOB
CSS0041152	2.98154	1.37342e-09	1.6711e-08	--	--	uncharacterized protein LOC114315497 [Camellia sinensis]	ALKB2_ARATH RecName: Full=DNA oxidative demethylase ALKBH2; EC=1.14.11.33; AltName: Full=Alkylated DNA repair protein alkB homolog 2; AltName: Full=Alpha-ketoglutarate-dependent dioxygenase alkB homolog 2;	--
CSS0023458	1.38192	1.40766e-09	1.71072e-08	K01859 chalcone isomerase [EC:5.5.1.6] | (RefSeq) chalcone--flavonone isomerase-like isoform X1 (A)	ko00941: Flavonoid biosynthesis; ko01100: Metabolic pathways; ko01110: Biosynthesis of secondary metabolites	chalcone--flavonone isomerase-like isoform X1 [Camellia sinensis]	CFI_CAMSI RecName: Full=Chalcone--flavanone isomerase; Short=Chalcone isomerase; EC=5.5.1.6;	--
CSS0017654	1.42409	1.60414e-09	1.93636e-08	K16298 serine carboxypeptidase-like clade IV [EC:3.4.16.-] | (RefSeq) serine carboxypeptidase-like (A)	--	Serine carboxypeptidase 3 [Camellia lanceoleosa]	CBP3_ORYSJ RecName: Full=Serine carboxypeptidase 3; EC=3.4.16.5; AltName: Full=Serine carboxypeptidase III; Flags: Precursor;	--
novel.1624	1.29473	1.66425e-09	2.00256e-08	--	--	hypothetical protein HYC85_004646 [Camellia sinensis]	FBT6_ARATH RecName: Full=Probable folate-biopterin transporter 6;	--
novel.5437	2.03063	3.02222e-09	3.56058e-08	K02863 large subunit ribosomal protein L1 | (RefSeq) 50S ribosomal protein L1, chloroplastic-like (A)	ko03010: Ribosome	hypothetical protein HYC85_010300 [Camellia sinensis]	RK1_ARATH RecName: Full=50S ribosomal protein L1, chloroplastic; AltName: Full=CL1; Flags: Precursor;	--
CSS0027018	1.05846	3.29745e-09	3.87584e-08	K15083 DNA repair protein RAD16 | (RefSeq) DNA repair protein RAD16-like (A)	--	hypothetical protein HYC85_012063 [Camellia sinensis]	CHR27_ARATH RecName: Full=Helicase-like transcription factor CHR27 {ECO:0000305}; EC=3.6.4.- {ECO:0000305}; AltName: Full=Protein CHROMATIN REMODELING 27 {ECO:0000305}; AltName: Full=Protein SNF2-RING-HELICASE-LIKE 1 {ECO:0000303|PubMed:25425661};	SNF2
novel.3287	1.28723	4.1187e-09	4.7912e-08	--	--	--	--	--
novel.4043	1.82622	4.30526e-09	4.99676e-08	--	--	ninja-family protein AFP3-like [Camellia sinensis]	AFP3_ARATH RecName: Full=Ninja-family protein AFP3; AltName: Full=ABI five-binding protein 3; Short=ABI5-binding protein 3;	--
CSS0015224	1.94016	4.37664e-09	5.07573e-08	K13422 transcription factor MYC2 | (RefSeq) transcription factor MYC2-like (A)	ko04016: MAPK signaling pathway - plant; ko04075: Plant hormone signal transduction	transcription factor bHLH25-like [Camellia sinensis]	BH025_ARATH RecName: Full=Transcription factor bHLH25; AltName: Full=Basic helix-loop-helix protein 25; Short=AtbHLH25; Short=bHLH 25; AltName: Full=Transcription factor EN 29; AltName: Full=bHLH transcription factor bHLH025;	bHLH
CSS0036317	1.03945	5.41851e-09	6.23887e-08	K14689 solute carrier family 30 (zinc transporter), member 2 | (RefSeq) metal tolerance protein 1 (A)	--	metal tolerance protein 1 [Camellia sinensis var. sinensis]	MTP1_ARATH RecName: Full=Metal tolerance protein 1; Short=AtMTP1; AltName: Full=ZAT1p; AltName: Full=Zinc transporter ZAT-1; Contains: RecName: Full=Metal tolerance protein 1 short form;	--
novel.2151	7.53572	5.94936e-09	6.81914e-08	--	--	--	--	--
CSS0005999	1.14581	9.18503e-09	1.03448e-07	K00487 trans-cinnamate 4-monooxygenase [EC:1.14.14.91] | (RefSeq) trans-cinnamate 4-monooxygenase (A)	ko00130: Ubiquinone and other terpenoid-quinone biosynthesis; ko00940: Phenylpropanoid biosynthesis; ko00941: Flavonoid biosynthesis; ko00945: Stilbenoid, diarylheptanoid and gingerol biosynthesis; ko01100: Metabolic pathways; ko01110: Biosynthesis of secondary metabolites	trans-cinnamate 4-monooxygenase [Camellia sinensis]	TCMO_POPKI RecName: Full=Trans-cinnamate 4-monooxygenase; EC=1.14.14.91 {ECO:0000250|UniProtKB:Q04468}; AltName: Full=Cinnamic acid 4-hydroxylase; Short=C4H; Short=CA4H; AltName: Full=Cytochrome P450 73; AltName: Full=Cytochrome P450C4H;	--
novel.3245	2.37771	9.66884e-09	1.08616e-07	--	--	hypothetical protein HYC85_029276 [Camellia sinensis]	--	--
CSS0042089	2.76681	1.03794e-08	1.16255e-07	K01090 protein phosphatase [EC:3.1.3.16] | (RefSeq) protein phosphatase 2C 70-like (A)	--	protein phosphatase 2C 70-like [Camellia sinensis]	P2C70_ARATH RecName: Full=Protein phosphatase 2C 70; Short=AtPP2C70; EC=3.1.3.16; AltName: Full=Kinase-associated protein phosphatase {ECO:0000303|PubMed:7973632}; AltName: Full=Protein ROOT ATTENUATED GROWTH 1 {ECO:0000303|PubMed:18162596};	--
CSS0005048	1.32145	1.32512e-08	1.4648e-07	K13947 auxin efflux carrier family protein | (RefSeq) probable auxin efflux carrier component 1c (A)	--	probable auxin efflux carrier component 1c [Camellia sinensis]	PINI_ARATH RecName: Full=Auxin efflux carrier component 1 {ECO:0000303|PubMed:9856939}; AltName: Full=Protein PIN-FORMED {ECO:0000303|PubMed:9856939}; Short=AtPIN1 {ECO:0000303|PubMed:9856939};	--
CSS0009034	2.68665	1.41376e-08	1.55656e-07	--	--	non-specific lipid-transfer protein-like protein At2g13820 [Camellia sinensis]	LTG31_ARATH RecName: Full=Non-specific lipid transfer protein GPI-anchored 31 {ECO:0000303|PubMed:23893219}; Short=AtLTPG-31 {ECO:0000303|PubMed:23893219}; Short=Protein LTP-GPI-ANCHORED 31 {ECO:0000303|PubMed:23893219}; AltName: Full=Xylogen protein 1 {ECO:0000303|PubMed:15215864, ECO:0000303|PubMed:21558309}; Short=AtXYP1 {ECO:0000303|PubMed:15215864, ECO:0000303|PubMed:21558309}; Flags: Precur…	--
novel.7427	4.52906	1.60808e-08	1.7635e-07	--	--	uncharacterized protein LOC114292703 [Camellia sinensis]	--	--
novel.6968	7.34973	1.84086e-08	2.00649e-07	--	--	uncharacterized protein LOC114309758 [Camellia sinensis]	--	--
CSS0044106	1.22687	2.19776e-08	2.37341e-07	--	--	transcription factor bHLH162-like [Camellia sinensis]	BH162_ARATH RecName: Full=Transcription factor bHLH162; AltName: Full=Basic helix-loop-helix protein 162; Short=AtbHLH162 {ECO:0000303|PubMed:14600211}; Short=bHLH 162; AltName: Full=bHLH transcription factor bHLH162;	bHLH
novel.1469	1.18897	2.57425e-08	2.75943e-07	--	--	hypothetical protein HYC85_022334 [Camellia sinensis]	--	--
CSS0021322	1.26334	2.87546e-08	3.06934e-07	--	--	hypothetical protein HYC85_012171 [Camellia sinensis]	SPL5_ARATH RecName: Full=Squamosa promoter-binding-like protein 5;	SBP
CSS0040471	1.29832	3.06964e-08	3.26631e-07	K20888 xyloglucan galactosyltransferase MUR3 [EC:2.4.1.-] | (RefSeq) xyloglucan galactosyltransferase KATAMARI1 homolog (A)	--	xyloglucan galactosyltransferase XLT2-like [Camellia sinensis]	GT18_ARATH RecName: Full=Xyloglucan galactosyltransferase XLT2 {ECO:0000305}; EC=2.4.1.- {ECO:0000305}; AltName: Full=Glycosyltransferase 18 {ECO:0000303|PubMed:15020758}; Short=AtGT18 {ECO:0000303|PubMed:15020758}; AltName: Full=Protein XYLOGLUCAN L-SIDE CHAIN GALACTOSYLTRANSFERASE POSITION 2 {ECO:0000303|PubMed:22474179};	--
CSS0034978	1.2578	3.40703e-08	3.61647e-07	K01915 glutamine synthetase [EC:6.3.1.2] | (RefSeq) glutamine synthetase cytosolic isozyme 1-like (A)	ko00220: Arginine biosynthesis; ko00250: Alanine, aspartate and glutamate metabolism; ko00630: Glyoxylate and dicarboxylate metabolism; ko00910: Nitrogen metabolism; ko01100: Metabolic pathways; ko01230: Biosynthesis of amino acids	glutamine synthetase cytosolic isozyme 1-like [Camellia sinensis]	GLNA1_VITVI RecName: Full=Glutamine synthetase cytosolic isozyme 1; EC=6.3.1.2; AltName: Full=Glutamate--ammonia ligase;	--
[truncated: 157 more rows]

## Sheet: Table S7
Table S7 KEGG pathway enrichment analysis of DEGs in the blue module
[truncated: 78 more rows]

[truncated: 5 more sheets: Table S8, Table S9, Table S10, Table S11, Table S12]
